# Supplementary material for: A modelling approach to estimate the prevalence of treatment-resistant schizophrenia in the United States
Source: PLoS One. 2020 Jun 4;15(6):e0234121. doi: 10.1371/journal.pone.0234121 (PMC7272089; doi:10.1371/journal.pone.0234121)
Supplement: S1 File — (ZIP) [file pone.0234121.s001.zip]

Archive with 7 entries (7 files):
- S1_R-Code.docx
- S2_lifetables_men_US.xlsx
- S3_lifetables_women_US.xlsx
- S4_population_US.xlsx
- S5_incidence_thorup.xlsx
- S6_TRS_age_distribution_US.xlsx
- S7_TRS_proxy_incidence.xlsx
