# Supplementary material for: A modelling approach to estimate the prevalence of treatment-resistant schizophrenia in the United States
Source: PLoS One. 2020 Jun 4;15(6):e0234121. doi: 10.1371/journal.pone.0234121 (PMC7272089; doi:10.1371/journal.pone.0234121)
Supplement: S1 File — (ZIP) [file pone.0234121.s001.zip › S2_lifetables_men_US.xlsx]

## Sheet: sheet1
age	1900	1901	1902	1903	1904	1905	1906	1907	1908	1909	1910	1911	1912	1913	1914	1915	1916	1917	1918	1919	1920	1921	1922	1923	1924	1925	1926	1927	1928	1929	1930	1931	1932	1933	1934	1935	1936	1937	1938	1939	1940	1941	1942	1943	1944	1945	1946	1947	1948
0	0.14596	0.14596	0.14596	0.14596	0.14596	0.14596	0.14596	0.14596	0.14596	0.14596	0.12006	0.12006	0.12006	0.12006	0.12006	0.12006	0.12006	0.12006	0.12006	0.12006	0.08594	0.08594	0.08594	0.08594	0.08594	0.08594	0.08594	0.08594	0.08594	0.08594	0.06495	0.06495	0.06495	0.06495	0.06495	0.06495	0.06495	0.06495	0.06495	0.06495	0.05286	0.05286	0.05286	0.05286	0.05286	0.05286	0.05286	0.05286	0.05286
1	0.03282	0.03282	0.03282	0.03282	0.03282	0.03282	0.03282	0.03282	0.03282	0.03282	0.02284	0.02284	0.02284	0.02284	0.02284	0.02284	0.02284	0.02284	0.02284	0.02284	0.01538	0.01538	0.01538	0.01538	0.01538	0.01538	0.01538	0.01538	0.01538	0.01538	0.01013	0.01013	0.01013	0.01013	0.01013	0.01013	0.01013	0.01013	0.01013	0.01013	0.00552	0.00552	0.00552	0.00552	0.00552	0.00552	0.00552	0.00552	0.00552
2	0.01634	0.01634	0.01634	0.01634	0.01634	0.01634	0.01634	0.01634	0.01634	0.01634	0.01104	0.01104	0.01104	0.01104	0.01104	0.01104	0.01104	0.01104	0.01104	0.01104	0.00752	0.00752	0.00752	0.00752	0.00752	0.00752	0.00752	0.00752	0.00752	0.00752	0.00467	0.00467	0.00467	0.00467	0.00467	0.00467	0.00467	0.00467	0.00467	0.00467	0.00248	0.00248	0.00248	0.00248	0.00248	0.00248	0.00248	0.00248	0.00248
3	0.01052	0.01052	0.01052	0.01052	0.01052	0.01052	0.01052	0.01052	0.01052	0.01052	0.00833	0.00833	0.00833	0.00833	0.00833	0.00833	0.00833	0.00833	0.00833	0.00833	0.00564	0.00564	0.00564	0.00564	0.00564	0.00564	0.00564	0.00564	0.00564	0.00564	0.00341	0.00341	0.00341	0.00341	0.00341	0.00341	0.00341	0.00341	0.00341	0.00341	0.00199	0.00199	0.00199	0.00199	0.00199	0.00199	0.00199	0.00199	0.00199
4	0.00875	0.00875	0.00875	0.00875	0.00875	0.00875	0.00875	0.00875	0.00875	0.00875	0.0058	0.0058	0.0058	0.0058	0.0058	0.0058	0.0058	0.0058	0.0058	0.0058	0.00388	0.00388	0.00388	0.00388	0.00388	0.00388	0.00388	0.00388	0.00388	0.00388	0.00293	0.00293	0.00293	0.00293	0.00293	0.00293	0.00293	0.00293	0.00293	0.00293	0.00145	0.00145	0.00145	0.00145	0.00145	0.00145	0.00145	0.00145	0.00145
5	0.00628	0.00628	0.00628	0.00628	0.00628	0.00628	0.00628	0.00628	0.00628	0.00628	0.0041	0.0041	0.0041	0.0041	0.0041	0.0041	0.0041	0.0041	0.0041	0.0041	0.00301	0.00301	0.00301	0.00301	0.00301	0.00301	0.00301	0.00301	0.00301	0.00301	0.00222	0.00222	0.00222	0.00222	0.00222	0.00222	0.00222	0.00222	0.00222	0.00222	0.00128	0.00128	0.00128	0.00128	0.00128	0.00128	0.00128	0.00128	0.00128
6	0.00462	0.00462	0.00462	0.00462	0.00462	0.00462	0.00462	0.00462	0.00462	0.00462	0.00353	0.00353	0.00353	0.00353	0.00353	0.00353	0.00353	0.00353	0.00353	0.00353	0.00263	0.00263	0.00263	0.00263	0.00263	0.00263	0.00263	0.00263	0.00263	0.00263	0.00191	0.00191	0.00191	0.00191	0.00191	0.00191	0.00191	0.00191	0.00191	0.00191	0.00106	0.00106	0.00106	0.00106	0.00106	0.00106	0.00106	0.00106	0.00106
7	0.00326	0.00326	0.00326	0.00326	0.00326	0.00326	0.00326	0.00326	0.00326	0.00326	0.00283	0.00283	0.00283	0.00283	0.00283	0.00283	0.00283	0.00283	0.00283	0.00283	0.00222	0.00222	0.00222	0.00222	0.00222	0.00222	0.00222	0.00222	0.00222	0.00222	0.00157	0.00157	0.00157	0.00157	0.00157	0.00157	0.00157	0.00157	0.00157	0.00157	0.00085	0.00085	0.00085	0.00085	0.00085	0.00085	0.00085	0.00085	0.00085
8	0.00256	0.00256	0.00256	0.00256	0.00256	0.00256	0.00256	0.00256	0.00256	0.00256	0.00355	0.00355	0.00355	0.00355	0.00355	0.00355	0.00355	0.00355	0.00355	0.00355	0.00196	0.00196	0.00196	0.00196	0.00196	0.00196	0.00196	0.00196	0.00196	0.00196	0.00124	0.00124	0.00124	0.00124	0.00124	0.00124	0.00124	0.00124	0.00124	0.00124	0.00074	0.00074	0.00074	0.00074	0.00074	0.00074	0.00074	0.00074	0.00074
9	0.00203	0.00203	0.00203	0.00203	0.00203	0.00203	0.00203	0.00203	0.00203	0.00203	0.00235	0.00235	0.00235	0.00235	0.00235	0.00235	0.00235	0.00235	0.00235	0.00235	0.00176	0.00176	0.00176	0.00176	0.00176	0.00176	0.00176	0.00176	0.00176	0.00176	0.00107	0.00107	0.00107	0.00107	0.00107	0.00107	0.00107	0.00107	0.00107	0.00107	0.0007	0.0007	0.0007	0.0007	0.0007	0.0007	0.0007	0.0007	0.0007
10	0.00211	0.00211	0.00211	0.00211	0.00211	0.00211	0.00211	0.00211	0.00211	0.00211	0.00216	0.00216	0.00216	0.00216	0.00216	0.00216	0.00216	0.00216	0.00216	0.00216	0.00153	0.00153	0.00153	0.00153	0.00153	0.00153	0.00153	0.00153	0.00153	0.00153	0.00102	0.00102	0.00102	0.00102	0.00102	0.00102	0.00102	0.00102	0.00102	0.00102	0.0006	0.0006	0.0006	0.0006	0.0006	0.0006	0.0006	0.0006	0.0006
11	0.00217	0.00217	0.00217	0.00217	0.00217	0.00217	0.00217	0.00217	0.00217	0.00217	0.00214	0.00214	0.00214	0.00214	0.00214	0.00214	0.00214	0.00214	0.00214	0.00214	0.00149	0.00149	0.00149	0.00149	0.00149	0.00149	0.00149	0.00149	0.00149	0.00149	0.00098	0.00098	0.00098	0.00098	0.00098	0.00098	0.00098	0.00098	0.00098	0.00098	0.0006	0.0006	0.0006	0.0006	0.0006	0.0006	0.0006	0.0006	0.0006
12	0.00212	0.00212	0.00212	0.00212	0.00212	0.00212	0.00212	0.00212	0.00212	0.00212	0.00194	0.00194	0.00194	0.00194	0.00194	0.00194	0.00194	0.00194	0.00194	0.00194	0.00151	0.00151	0.00151	0.00151	0.00151	0.00151	0.00151	0.00151	0.00151	0.00151	0.00098	0.00098	0.00098	0.00098	0.00098	0.00098	0.00098	0.00098	0.00098	0.00098	0.00063	0.00063	0.00063	0.00063	0.00063	0.00063	0.00063	0.00063	0.00063
13	0.00239	0.00239	0.00239	0.00239	0.00239	0.00239	0.00239	0.00239	0.00239	0.00239	0.00218	0.00218	0.00218	0.00218	0.00218	0.00218	0.00218	0.00218	0.00218	0.00218	0.00162	0.00162	0.00162	0.00162	0.00162	0.00162	0.00162	0.00162	0.00162	0.00162	0.00113	0.00113	0.00113	0.00113	0.00113	0.00113	0.00113	0.00113	0.00113	0.00113	0.00074	0.00074	0.00074	0.00074	0.00074	0.00074	0.00074	0.00074	0.00074
14	0.00254	0.00254	0.00254	0.00254	0.00254	0.00254	0.00254	0.00254	0.00254	0.00254	0.00233	0.00233	0.00233	0.00233	0.00233	0.00233	0.00233	0.00233	0.00233	0.00233	0.00182	0.00182	0.00182	0.00182	0.00182	0.00182	0.00182	0.00182	0.00182	0.00182	0.00133	0.00133	0.00133	0.00133	0.00133	0.00133	0.00133	0.00133	0.00133	0.00133	0.00083	0.00083	0.00083	0.00083	0.00083	0.00083	0.00083	0.00083	0.00083
15	0.00267	0.00267	0.00267	0.00267	0.00267	0.00267	0.00267	0.00267	0.00267	0.00267	0.00261	0.00261	0.00261	0.00261	0.00261	0.00261	0.00261	0.00261	0.00261	0.00261	0.00205	0.00205	0.00205	0.00205	0.00205	0.00205	0.00205	0.00205	0.00205	0.00205	0.00146	0.00146	0.00146	0.00146	0.00146	0.00146	0.00146	0.00146	0.00146	0.00146	0.00103	0.00103	0.00103	0.00103	0.00103	0.00103	0.00103	0.00103	0.00103
16	0.0032	0.0032	0.0032	0.0032	0.0032	0.0032	0.0032	0.0032	0.0032	0.0032	0.00284	0.00284	0.00284	0.00284	0.00284	0.00284	0.00284	0.00284	0.00284	0.00284	0.00237	0.00237	0.00237	0.00237	0.00237	0.00237	0.00237	0.00237	0.00237	0.00237	0.00158	0.00158	0.00158	0.00158	0.00158	0.00158	0.00158	0.00158	0.00158	0.00158	0.00121	0.00121	0.00121	0.00121	0.00121	0.00121	0.00121	0.00121	0.00121
17	0.00378	0.00378	0.00378	0.00378	0.00378	0.00378	0.00378	0.00378	0.00378	0.00378	0.003	0.003	0.003	0.003	0.003	0.003	0.003	0.003	0.003	0.003	0.00251	0.00251	0.00251	0.00251	0.00251	0.00251	0.00251	0.00251	0.00251	0.00251	0.00158	0.00158	0.00158	0.00158	0.00158	0.00158	0.00158	0.00158	0.00158	0.00158	0.00144	0.00144	0.00144	0.00144	0.00144	0.00144	0.00144	0.00144	0.00144
18	0.00913	0.00913	0.00913	0.00913	0.00913	0.00913	0.00913	0.00913	0.00913	0.00913	0.00352	0.00352	0.00352	0.00352	0.00352	0.00352	0.00352	0.00352	0.00352	0.00352	0.00233	0.00233	0.00233	0.00233	0.00233	0.00233	0.00233	0.00233	0.00233	0.00233	0.00165	0.00165	0.00165	0.00165	0.00165	0.00165	0.00165	0.00165	0.00165	0.00165	0.00147	0.00147	0.00147	0.00147	0.00147	0.00147	0.00147	0.00147	0.00147
19	0.00531	0.00531	0.00531	0.00531	0.00531	0.00531	0.00531	0.00531	0.00531	0.00531	0.0037	0.0037	0.0037	0.0037	0.0037	0.0037	0.0037	0.0037	0.0037	0.0037	0.00234	0.00234	0.00234	0.00234	0.00234	0.00234	0.00234	0.00234	0.00234	0.00234	0.00171	0.00171	0.00171	0.00171	0.00171	0.00171	0.00171	0.00171	0.00171	0.00171	0.0016	0.0016	0.0016	0.0016	0.0016	0.0016	0.0016	0.0016	0.0016
20	0.00507	0.00507	0.00507	0.00507	0.00507	0.00507	0.00507	0.00507	0.00507	0.00507	0.00374	0.00374	0.00374	0.00374	0.00374	0.00374	0.00374	0.00374	0.00374	0.00374	0.00244	0.00244	0.00244	0.00244	0.00244	0.00244	0.00244	0.00244	0.00244	0.00244	0.0018	0.0018	0.0018	0.0018	0.0018	0.0018	0.0018	0.0018	0.0018	0.0018	0.00167	0.00167	0.00167	0.00167	0.00167	0.00167	0.00167	0.00167	0.00167
21	0.00437	0.00437	0.00437	0.00437	0.00437	0.00437	0.00437	0.00437	0.00437	0.00437	0.00381	0.00381	0.00381	0.00381	0.00381	0.00381	0.00381	0.00381	0.00381	0.00381	0.00265	0.00265	0.00265	0.00265	0.00265	0.00265	0.00265	0.00265	0.00265	0.00265	0.00199	0.00199	0.00199	0.00199	0.00199	0.00199	0.00199	0.00199	0.00199	0.00199	0.00175	0.00175	0.00175	0.00175	0.00175	0.00175	0.00175	0.00175	0.00175
22	0.00449	0.00449	0.00449	0.00449	0.00449	0.00449	0.00449	0.00449	0.00449	0.00449	0.00356	0.00356	0.00356	0.00356	0.00356	0.00356	0.00356	0.00356	0.00356	0.00356	0.00287	0.00287	0.00287	0.00287	0.00287	0.00287	0.00287	0.00287	0.00287	0.00287	0.00214	0.00214	0.00214	0.00214	0.00214	0.00214	0.00214	0.00214	0.00214	0.00214	0.00185	0.00185	0.00185	0.00185	0.00185	0.00185	0.00185	0.00185	0.00185
23	0.00472	0.00472	0.00472	0.00472	0.00472	0.00472	0.00472	0.00472	0.00472	0.00472	0.00359	0.00359	0.00359	0.00359	0.00359	0.00359	0.00359	0.00359	0.00359	0.00359	0.00353	0.00353	0.00353	0.00353	0.00353	0.00353	0.00353	0.00353	0.00353	0.00353	0.00217	0.00217	0.00217	0.00217	0.00217	0.00217	0.00217	0.00217	0.00217	0.00217	0.00187	0.00187	0.00187	0.00187	0.00187	0.00187	0.00187	0.00187	0.00187
24	0.00456	0.00456	0.00456	0.00456	0.00456	0.00456	0.00456	0.00456	0.00456	0.00456	0.00374	0.00374	0.00374	0.00374	0.00374	0.00374	0.00374	0.00374	0.00374	0.00374	0.00369	0.00369	0.00369	0.00369	0.00369	0.00369	0.00369	0.00369	0.00369	0.00369	0.00198	0.00198	0.00198	0.00198	0.00198	0.00198	0.00198	0.00198	0.00198	0.00198	0.00186	0.00186	0.00186	0.00186	0.00186	0.00186	0.00186	0.00186	0.00186
25	0.00462	0.00462	0.00462	0.00462	0.00462	0.00462	0.00462	0.00462	0.00462	0.00462	0.00379	0.00379	0.00379	0.00379	0.00379	0.00379	0.00379	0.00379	0.00379	0.00379	0.00359	0.00359	0.00359	0.00359	0.00359	0.00359	0.00359	0.00359	0.00359	0.00359	0.00189	0.00189	0.00189	0.00189	0.00189	0.00189	0.00189	0.00189	0.00189	0.00189	0.00185	0.00185	0.00185	0.00185	0.00185	0.00185	0.00185	0.00185	0.00185
26	0.00467	0.00467	0.00467	0.00467	0.00467	0.00467	0.00467	0.00467	0.00467	0.00467	0.00396	0.00396	0.00396	0.00396	0.00396	0.00396	0.00396	0.00396	0.00396	0.00396	0.00231	0.00231	0.00231	0.00231	0.00231	0.00231	0.00231	0.00231	0.00231	0.00231	0.00177	0.00177	0.00177	0.00177	0.00177	0.00177	0.00177	0.00177	0.00177	0.00177	0.00187	0.00187	0.00187	0.00187	0.00187	0.00187	0.00187	0.00187	0.00187
27	0.00457	0.00457	0.00457	0.00457	0.00457	0.00457	0.00457	0.00457	0.00457	0.00457	0.00385	0.00385	0.00385	0.00385	0.00385	0.00385	0.00385	0.00385	0.00385	0.00385	0.00217	0.00217	0.00217	0.00217	0.00217	0.00217	0.00217	0.00217	0.00217	0.00217	0.00172	0.00172	0.00172	0.00172	0.00172	0.00172	0.00172	0.00172	0.00172	0.00172	0.00189	0.00189	0.00189	0.00189	0.00189	0.00189	0.00189	0.00189	0.00189
28	0.00494	0.00494	0.00494	0.00494	0.00494	0.00494	0.00494	0.00494	0.00494	0.00494	0.00341	0.00341	0.00341	0.00341	0.00341	0.00341	0.00341	0.00341	0.00341	0.00341	0.0021	0.0021	0.0021	0.0021	0.0021	0.0021	0.0021	0.0021	0.0021	0.0021	0.00167	0.00167	0.00167	0.00167	0.00167	0.00167	0.00167	0.00167	0.00167	0.00167	0.00198	0.00198	0.00198	0.00198	0.00198	0.00198	0.00198	0.00198	0.00198
29	0.00504	0.00504	0.00504	0.00504	0.00504	0.00504	0.00504	0.00504	0.00504	0.00504	0.00331	0.00331	0.00331	0.00331	0.00331	0.00331	0.00331	0.00331	0.00331	0.00331	0.00206	0.00206	0.00206	0.00206	0.00206	0.00206	0.00206	0.00206	0.00206	0.00206	0.00176	0.00176	0.00176	0.00176	0.00176	0.00176	0.00176	0.00176	0.00176	0.00176	0.00206	0.00206	0.00206	0.00206	0.00206	0.00206	0.00206	0.00206	0.00206
30	0.00491	0.00491	0.00491	0.00491	0.00491	0.00491	0.00491	0.00491	0.00491	0.00491	0.0034	0.0034	0.0034	0.0034	0.0034	0.0034	0.0034	0.0034	0.0034	0.0034	0.00213	0.00213	0.00213	0.00213	0.00213	0.00213	0.00213	0.00213	0.00213	0.00213	0.00183	0.00183	0.00183	0.00183	0.00183	0.00183	0.00183	0.00183	0.00183	0.00183	0.00209	0.00209	0.00209	0.00209	0.00209	0.00209	0.00209	0.00209	0.00209
31	0.00496	0.00496	0.00496	0.00496	0.00496	0.00496	0.00496	0.00496	0.00496	0.00496	0.00345	0.00345	0.00345	0.00345	0.00345	0.00345	0.00345	0.00345	0.00345	0.00345	0.00222	0.00222	0.00222	0.00222	0.00222	0.00222	0.00222	0.00222	0.00222	0.00222	0.00186	0.00186	0.00186	0.00186	0.00186	0.00186	0.00186	0.00186	0.00186	0.00186	0.00212	0.00212	0.00212	0.00212	0.00212	0.00212	0.00212	0.00212	0.00212
32	0.00472	0.00472	0.00472	0.00472	0.00472	0.00472	0.00472	0.00472	0.00472	0.00472	0.00353	0.00353	0.00353	0.00353	0.00353	0.00353	0.00353	0.00353	0.00353	0.00353	0.00227	0.00227	0.00227	0.00227	0.00227	0.00227	0.00227	0.00227	0.00227	0.00227	0.00197	0.00197	0.00197	0.00197	0.00197	0.00197	0.00197	0.00197	0.00197	0.00197	0.00222	0.00222	0.00222	0.00222	0.00222	0.00222	0.00222	0.00222	0.00222
33	0.00486	0.00486	0.00486	0.00486	0.00486	0.00486	0.00486	0.00486	0.00486	0.00486	0.00358	0.00358	0.00358	0.00358	0.00358	0.00358	0.00358	0.00358	0.00358	0.00358	0.00232	0.00232	0.00232	0.00232	0.00232	0.00232	0.00232	0.00232	0.00232	0.00232	0.00214	0.00214	0.00214	0.00214	0.00214	0.00214	0.00214	0.00214	0.00214	0.00214	0.0023	0.0023	0.0023	0.0023	0.0023	0.0023	0.0023	0.0023	0.0023
34	0.00521	0.00521	0.00521	0.00521	0.00521	0.00521	0.00521	0.00521	0.00521	0.00521	0.00375	0.00375	0.00375	0.00375	0.00375	0.00375	0.00375	0.00375	0.00375	0.00375	0.0023	0.0023	0.0023	0.0023	0.0023	0.0023	0.0023	0.0023	0.0023	0.0023	0.00238	0.00238	0.00238	0.00238	0.00238	0.00238	0.00238	0.00238	0.00238	0.00238	0.00232	0.00232	0.00232	0.00232	0.00232	0.00232	0.00232	0.00232	0.00232
35	0.00553	0.00553	0.00553	0.00553	0.00553	0.00553	0.00553	0.00553	0.00553	0.00553	0.00411	0.00411	0.00411	0.00411	0.00411	0.00411	0.00411	0.00411	0.00411	0.00411	0.00243	0.00243	0.00243	0.00243	0.00243	0.00243	0.00243	0.00243	0.00243	0.00243	0.00255	0.00255	0.00255	0.00255	0.00255	0.00255	0.00255	0.00255	0.00255	0.00255	0.00237	0.00237	0.00237	0.00237	0.00237	0.00237	0.00237	0.00237	0.00237
36	0.00605	0.00605	0.00605	0.00605	0.00605	0.00605	0.00605	0.00605	0.00605	0.00605	0.00372	0.00372	0.00372	0.00372	0.00372	0.00372	0.00372	0.00372	0.00372	0.00372	0.00256	0.00256	0.00256	0.00256	0.00256	0.00256	0.00256	0.00256	0.00256	0.00256	0.00278	0.00278	0.00278	0.00278	0.00278	0.00278	0.00278	0.00278	0.00278	0.00278	0.00239	0.00239	0.00239	0.00239	0.00239	0.00239	0.00239	0.00239	0.00239
37	0.00601	0.00601	0.00601	0.00601	0.00601	0.00601	0.00601	0.00601	0.00601	0.00601	0.00381	0.00381	0.00381	0.00381	0.00381	0.00381	0.00381	0.00381	0.00381	0.00381	0.00288	0.00288	0.00288	0.00288	0.00288	0.00288	0.00288	0.00288	0.00288	0.00288	0.00307	0.00307	0.00307	0.00307	0.00307	0.00307	0.00307	0.00307	0.00307	0.00307	0.00258	0.00258	0.00258	0.00258	0.00258	0.00258	0.00258	0.00258	0.00258
38	0.00555	0.00555	0.00555	0.00555	0.00555	0.00555	0.00555	0.00555	0.00555	0.00555	0.00399	0.00399	0.00399	0.00399	0.00399	0.00399	0.00399	0.00399	0.00399	0.00399	0.00311	0.00311	0.00311	0.00311	0.00311	0.00311	0.00311	0.00311	0.00311	0.00311	0.00341	0.00341	0.00341	0.00341	0.00341	0.00341	0.00341	0.00341	0.00341	0.00341	0.00272	0.00272	0.00272	0.00272	0.00272	0.00272	0.00272	0.00272	0.00272
39	0.00563	0.00563	0.00563	0.00563	0.00563	0.00563	0.00563	0.00563	0.00563	0.00563	0.00415	0.00415	0.00415	0.00415	0.00415	0.00415	0.00415	0.00415	0.00415	0.00415	0.00337	0.00337	0.00337	0.00337	0.00337	0.00337	0.00337	0.00337	0.00337	0.00337	0.00375	0.00375	0.00375	0.00375	0.00375	0.00375	0.00375	0.00375	0.00375	0.00375	0.00282	0.00282	0.00282	0.00282	0.00282	0.00282	0.00282	0.00282	0.00282
40	0.00595	0.00595	0.00595	0.00595	0.00595	0.00595	0.00595	0.00595	0.00595	0.00595	0.00436	0.00436	0.00436	0.00436	0.00436	0.00436	0.00436	0.00436	0.00436	0.00436	0.00375	0.00375	0.00375	0.00375	0.00375	0.00375	0.00375	0.00375	0.00375	0.00375	0.00402	0.00402	0.00402	0.00402	0.00402	0.00402	0.00402	0.00402	0.00402	0.00402	0.00302	0.00302	0.00302	0.00302	0.00302	0.00302	0.00302	0.00302	0.00302
41	0.00627	0.00627	0.00627	0.00627	0.00627	0.00627	0.00627	0.00627	0.00627	0.00627	0.00486	0.00486	0.00486	0.00486	0.00486	0.00486	0.00486	0.00486	0.00486	0.00486	0.00411	0.00411	0.00411	0.00411	0.00411	0.00411	0.00411	0.00411	0.00411	0.00411	0.00422	0.00422	0.00422	0.00422	0.00422	0.00422	0.00422	0.00422	0.00422	0.00422	0.00321	0.00321	0.00321	0.00321	0.00321	0.00321	0.00321	0.00321	0.00321
42	0.00654	0.00654	0.00654	0.00654	0.00654	0.00654	0.00654	0.00654	0.00654	0.00654	0.00519	0.00519	0.00519	0.00519	0.00519	0.00519	0.00519	0.00519	0.00519	0.00519	0.00451	0.00451	0.00451	0.00451	0.00451	0.00451	0.00451	0.00451	0.00451	0.00451	0.00455	0.00455	0.00455	0.00455	0.00455	0.00455	0.00455	0.00455	0.00455	0.00455	0.00329	0.00329	0.00329	0.00329	0.00329	0.00329	0.00329	0.00329	0.00329
43	0.00701	0.00701	0.00701	0.00701	0.00701	0.00701	0.00701	0.00701	0.00701	0.00701	0.00559	0.00559	0.00559	0.00559	0.00559	0.00559	0.00559	0.00559	0.00559	0.00559	0.00501	0.00501	0.00501	0.00501	0.00501	0.00501	0.00501	0.00501	0.00501	0.00501	0.0049	0.0049	0.0049	0.0049	0.0049	0.0049	0.0049	0.0049	0.0049	0.0049	0.00354	0.00354	0.00354	0.00354	0.00354	0.00354	0.00354	0.00354	0.00354
44	0.00721	0.00721	0.00721	0.00721	0.00721	0.00721	0.00721	0.00721	0.00721	0.00721	0.00567	0.00567	0.00567	0.00567	0.00567	0.00567	0.00567	0.00567	0.00567	0.00567	0.00557	0.00557	0.00557	0.00557	0.00557	0.00557	0.00557	0.00557	0.00557	0.00557	0.0052	0.0052	0.0052	0.0052	0.0052	0.0052	0.0052	0.0052	0.0052	0.0052	0.00388	0.00388	0.00388	0.00388	0.00388	0.00388	0.00388	0.00388	0.00388
45	0.00775	0.00775	0.00775	0.00775	0.00775	0.00775	0.00775	0.00775	0.00775	0.00775	0.00617	0.00617	0.00617	0.00617	0.00617	0.00617	0.00617	0.00617	0.00617	0.00617	0.00608	0.00608	0.00608	0.00608	0.00608	0.00608	0.00608	0.00608	0.00608	0.00608	0.00549	0.00549	0.00549	0.00549	0.00549	0.00549	0.00549	0.00549	0.00549	0.00549	0.00424	0.00424	0.00424	0.00424	0.00424	0.00424	0.00424	0.00424	0.00424
46	0.00795	0.00795	0.00795	0.00795	0.00795	0.00795	0.00795	0.00795	0.00795	0.00795	0.00681	0.00681	0.00681	0.00681	0.00681	0.00681	0.00681	0.00681	0.00681	0.00681	0.00681	0.00681	0.00681	0.00681	0.00681	0.00681	0.00681	0.00681	0.00681	0.00681	0.00586	0.00586	0.00586	0.00586	0.00586	0.00586	0.00586	0.00586	0.00586	0.00586	0.00456	0.00456	0.00456	0.00456	0.00456	0.00456	0.00456	0.00456	0.00456
47	0.00869	0.00869	0.00869	0.00869	0.00869	0.00869	0.00869	0.00869	0.00869	0.00869	0.0075	0.0075	0.0075	0.0075	0.0075	0.0075	0.0075	0.0075	0.0075	0.0075	0.00746	0.00746	0.00746	0.00746	0.00746	0.00746	0.00746	0.00746	0.00746	0.00746	0.00619	0.00619	0.00619	0.00619	0.00619	0.00619	0.00619	0.00619	0.00619	0.00619	0.00496	0.00496	0.00496	0.00496	0.00496	0.00496	0.00496	0.00496	0.00496
48	0.00947	0.00947	0.00947	0.00947	0.00947	0.00947	0.00947	0.00947	0.00947	0.00947	0.00817	0.00817	0.00817	0.00817	0.00817	0.00817	0.00817	0.00817	0.00817	0.00817	0.00842	0.00842	0.00842	0.00842	0.00842	0.00842	0.00842	0.00842	0.00842	0.00842	0.00664	0.00664	0.00664	0.00664	0.00664	0.00664	0.00664	0.00664	0.00664	0.00664	0.00543	0.00543	0.00543	0.00543	0.00543	0.00543	0.00543	0.00543	0.00543
49	0.0102	0.0102	0.0102	0.0102	0.0102	0.0102	0.0102	0.0102	0.0102	0.0102	0.00913	0.00913	0.00913	0.00913	0.00913	0.00913	0.00913	0.00913	0.00913	0.00913	0.00904	0.00904	0.00904	0.00904	0.00904	0.00904	0.00904	0.00904	0.00904	0.00904	0.00713	0.00713	0.00713	0.00713	0.00713	0.00713	0.00713	0.00713	0.00713	0.00713	0.00587	0.00587	0.00587	0.00587	0.00587	0.00587	0.00587	0.00587	0.00587
50	0.01094	0.01094	0.01094	0.01094	0.01094	0.01094	0.01094	0.01094	0.01094	0.01094	0.01033	0.01033	0.01033	0.01033	0.01033	0.01033	0.01033	0.01033	0.01033	0.01033	0.00972	0.00972	0.00972	0.00972	0.00972	0.00972	0.00972	0.00972	0.00972	0.00972	0.00774	0.00774	0.00774	0.00774	0.00774	0.00774	0.00774	0.00774	0.00774	0.00774	0.00625	0.00625	0.00625	0.00625	0.00625	0.00625	0.00625	0.00625	0.00625
51	0.01211	0.01211	0.01211	0.01211	0.01211	0.01211	0.01211	0.01211	0.01211	0.01211	0.01104	0.01104	0.01104	0.01104	0.01104	0.01104	0.01104	0.01104	0.01104	0.01104	0.01033	0.01033	0.01033	0.01033	0.01033	0.01033	0.01033	0.01033	0.01033	0.01033	0.00825	0.00825	0.00825	0.00825	0.00825	0.00825	0.00825	0.00825	0.00825	0.00825	0.00663	0.00663	0.00663	0.00663	0.00663	0.00663	0.00663	0.00663	0.00663
52	0.01313	0.01313	0.01313	0.01313	0.01313	0.01313	0.01313	0.01313	0.01313	0.01313	0.01228	0.01228	0.01228	0.01228	0.01228	0.01228	0.01228	0.01228	0.01228	0.01228	0.01125	0.01125	0.01125	0.01125	0.01125	0.01125	0.01125	0.01125	0.01125	0.01125	0.00871	0.00871	0.00871	0.00871	0.00871	0.00871	0.00871	0.00871	0.00871	0.00871	0.00716	0.00716	0.00716	0.00716	0.00716	0.00716	0.00716	0.00716	0.00716
53	0.0141	0.0141	0.0141	0.0141	0.0141	0.0141	0.0141	0.0141	0.0141	0.0141	0.01335	0.01335	0.01335	0.01335	0.01335	0.01335	0.01335	0.01335	0.01335	0.01335	0.01196	0.01196	0.01196	0.01196	0.01196	0.01196	0.01196	0.01196	0.01196	0.01196	0.00941	0.00941	0.00941	0.00941	0.00941	0.00941	0.00941	0.00941	0.00941	0.00941	0.00791	0.00791	0.00791	0.00791	0.00791	0.00791	0.00791	0.00791	0.00791
54	0.01446	0.01446	0.01446	0.01446	0.01446	0.01446	0.01446	0.01446	0.01446	0.01446	0.01412	0.01412	0.01412	0.01412	0.01412	0.01412	0.01412	0.01412	0.01412	0.01412	0.01272	0.01272	0.01272	0.01272	0.01272	0.01272	0.01272	0.01272	0.01272	0.01272	0.01017	0.01017	0.01017	0.01017	0.01017	0.01017	0.01017	0.01017	0.01017	0.01017	0.00851	0.00851	0.00851	0.00851	0.00851	0.00851	0.00851	0.00851	0.00851
55	0.01556	0.01556	0.01556	0.01556	0.01556	0.01556	0.01556	0.01556	0.01556	0.01556	0.0152	0.0152	0.0152	0.0152	0.0152	0.0152	0.0152	0.0152	0.0152	0.0152	0.0134	0.0134	0.0134	0.0134	0.0134	0.0134	0.0134	0.0134	0.0134	0.0134	0.01115	0.01115	0.01115	0.01115	0.01115	0.01115	0.01115	0.01115	0.01115	0.01115	0.00909	0.00909	0.00909	0.00909	0.00909	0.00909	0.00909	0.00909	0.00909
56	0.01698	0.01698	0.01698	0.01698	0.01698	0.01698	0.01698	0.01698	0.01698	0.01698	0.01676	0.01676	0.01676	0.01676	0.01676	0.01676	0.01676	0.01676	0.01676	0.01676	0.01422	0.01422	0.01422	0.01422	0.01422	0.01422	0.01422	0.01422	0.01422	0.01422	0.01177	0.01177	0.01177	0.01177	0.01177	0.01177	0.01177	0.01177	0.01177	0.01177	0.00962	0.00962	0.00962	0.00962	0.00962	0.00962	0.00962	0.00962	0.00962
57	0.01859	0.01859	0.01859	0.01859	0.01859	0.01859	0.01859	0.01859	0.01859	0.01859	0.01804	0.01804	0.01804	0.01804	0.01804	0.01804	0.01804	0.01804	0.01804	0.01804	0.01495	0.01495	0.01495	0.01495	0.01495	0.01495	0.01495	0.01495	0.01495	0.01495	0.01261	0.01261	0.01261	0.01261	0.01261	0.01261	0.01261	0.01261	0.01261	0.01261	0.01026	0.01026	0.01026	0.01026	0.01026	0.01026	0.01026	0.01026	0.01026
58	0.01984	0.01984	0.01984	0.01984	0.01984	0.01984	0.01984	0.01984	0.01984	0.01984	0.02036	0.02036	0.02036	0.02036	0.02036	0.02036	0.02036	0.02036	0.02036	0.02036	0.01598	0.01598	0.01598	0.01598	0.01598	0.01598	0.01598	0.01598	0.01598	0.01598	0.01376	0.01376	0.01376	0.01376	0.01376	0.01376	0.01376	0.01376	0.01376	0.01376	0.01099	0.01099	0.01099	0.01099	0.01099	0.01099	0.01099	0.01099	0.01099
59	0.02158	0.02158	0.02158	0.02158	0.02158	0.02158	0.02158	0.02158	0.02158	0.02158	0.02185	0.02185	0.02185	0.02185	0.02185	0.02185	0.02185	0.02185	0.02185	0.02185	0.01702	0.01702	0.01702	0.01702	0.01702	0.01702	0.01702	0.01702	0.01702	0.01702	0.01477	0.01477	0.01477	0.01477	0.01477	0.01477	0.01477	0.01477	0.01477	0.01477	0.0119	0.0119	0.0119	0.0119	0.0119	0.0119	0.0119	0.0119	0.0119
60	0.02392	0.02392	0.02392	0.02392	0.02392	0.02392	0.02392	0.02392	0.02392	0.02392	0.02348	0.02348	0.02348	0.02348	0.02348	0.02348	0.02348	0.02348	0.02348	0.02348	0.01844	0.01844	0.01844	0.01844	0.01844	0.01844	0.01844	0.01844	0.01844	0.01844	0.01576	0.01576	0.01576	0.01576	0.01576	0.01576	0.01576	0.01576	0.01576	0.01576	0.01268	0.01268	0.01268	0.01268	0.01268	0.01268	0.01268	0.01268	0.01268
61	0.02562	0.02562	0.02562	0.02562	0.02562	0.02562	0.02562	0.02562	0.02562	0.02562	0.02473	0.02473	0.02473	0.02473	0.02473	0.02473	0.02473	0.02473	0.02473	0.02473	0.01955	0.01955	0.01955	0.01955	0.01955	0.01955	0.01955	0.01955	0.01955	0.01955	0.01683	0.01683	0.01683	0.01683	0.01683	0.01683	0.01683	0.01683	0.01683	0.01683	0.01358	0.01358	0.01358	0.01358	0.01358	0.01358	0.01358	0.01358	0.01358
62	0.02813	0.02813	0.02813	0.02813	0.02813	0.02813	0.02813	0.02813	0.02813	0.02813	0.02704	0.02704	0.02704	0.02704	0.02704	0.02704	0.02704	0.02704	0.02704	0.02704	0.0209	0.0209	0.0209	0.0209	0.0209	0.0209	0.0209	0.0209	0.0209	0.0209	0.01778	0.01778	0.01778	0.01778	0.01778	0.01778	0.01778	0.01778	0.01778	0.01778	0.01468	0.01468	0.01468	0.01468	0.01468	0.01468	0.01468	0.01468	0.01468
63	0.03112	0.03112	0.03112	0.03112	0.03112	0.03112	0.03112	0.03112	0.03112	0.03112	0.02852	0.02852	0.02852	0.02852	0.02852	0.02852	0.02852	0.02852	0.02852	0.02852	0.02277	0.02277	0.02277	0.02277	0.02277	0.02277	0.02277	0.02277	0.02277	0.02277	0.01947	0.01947	0.01947	0.01947	0.01947	0.01947	0.01947	0.01947	0.01947	0.01947	0.01589	0.01589	0.01589	0.01589	0.01589	0.01589	0.01589	0.01589	0.01589
64	0.03302	0.03302	0.03302	0.03302	0.03302	0.03302	0.03302	0.03302	0.03302	0.03302	0.0297	0.0297	0.0297	0.0297	0.0297	0.0297	0.0297	0.0297	0.0297	0.0297	0.02459	0.02459	0.02459	0.02459	0.02459	0.02459	0.02459	0.02459	0.02459	0.02459	0.02093	0.02093	0.02093	0.02093	0.02093	0.02093	0.02093	0.02093	0.02093	0.02093	0.01718	0.01718	0.01718	0.01718	0.01718	0.01718	0.01718	0.01718	0.01718
65	0.03554	0.03554	0.03554	0.03554	0.03554	0.03554	0.03554	0.03554	0.03554	0.03554	0.03122	0.03122	0.03122	0.03122	0.03122	0.03122	0.03122	0.03122	0.03122	0.03122	0.02656	0.02656	0.02656	0.02656	0.02656	0.02656	0.02656	0.02656	0.02656	0.02656	0.02239	0.02239	0.02239	0.02239	0.02239	0.02239	0.02239	0.02239	0.02239	0.02239	0.01862	0.01862	0.01862	0.01862	0.01862	0.01862	0.01862	0.01862	0.01862
66	0.03827	0.03827	0.03827	0.03827	0.03827	0.03827	0.03827	0.03827	0.03827	0.03827	0.03341	0.03341	0.03341	0.03341	0.03341	0.03341	0.03341	0.03341	0.03341	0.03341	0.02839	0.02839	0.02839	0.02839	0.02839	0.02839	0.02839	0.02839	0.02839	0.02839	0.02406	0.02406	0.02406	0.02406	0.02406	0.02406	0.02406	0.02406	0.02406	0.02406	0.02021	0.02021	0.02021	0.02021	0.02021	0.02021	0.02021	0.02021	0.02021
67	0.03986	0.03986	0.03986	0.03986	0.03986	0.03986	0.03986	0.03986	0.03986	0.03986	0.03514	0.03514	0.03514	0.03514	0.03514	0.03514	0.03514	0.03514	0.03514	0.03514	0.03025	0.03025	0.03025	0.03025	0.03025	0.03025	0.03025	0.03025	0.03025	0.03025	0.02588	0.02588	0.02588	0.02588	0.02588	0.02588	0.02588	0.02588	0.02588	0.02588	0.02191	0.02191	0.02191	0.02191	0.02191	0.02191	0.02191	0.02191	0.02191
68	0.04376	0.04376	0.04376	0.04376	0.04376	0.04376	0.04376	0.04376	0.04376	0.04376	0.03771	0.03771	0.03771	0.03771	0.03771	0.03771	0.03771	0.03771	0.03771	0.03771	0.03234	0.03234	0.03234	0.03234	0.03234	0.03234	0.03234	0.03234	0.03234	0.03234	0.02748	0.02748	0.02748	0.02748	0.02748	0.02748	0.02748	0.02748	0.02748	0.02748	0.02371	0.02371	0.02371	0.02371	0.02371	0.02371	0.02371	0.02371	0.02371
69	0.04579	0.04579	0.04579	0.04579	0.04579	0.04579	0.04579	0.04579	0.04579	0.04579	0.03964	0.03964	0.03964	0.03964	0.03964	0.03964	0.03964	0.03964	0.03964	0.03964	0.03397	0.03397	0.03397	0.03397	0.03397	0.03397	0.03397	0.03397	0.03397	0.03397	0.02931	0.02931	0.02931	0.02931	0.02931	0.02931	0.02931	0.02931	0.02931	0.02931	0.02564	0.02564	0.02564	0.02564	0.02564	0.02564	0.02564	0.02564	0.02564
70	0.04887	0.04887	0.04887	0.04887	0.04887	0.04887	0.04887	0.04887	0.04887	0.04887	0.04312	0.04312	0.04312	0.04312	0.04312	0.04312	0.04312	0.04312	0.04312	0.04312	0.03617	0.03617	0.03617	0.03617	0.03617	0.03617	0.03617	0.03617	0.03617	0.03617	0.03125	0.03125	0.03125	0.03125	0.03125	0.03125	0.03125	0.03125	0.03125	0.03125	0.02785	0.02785	0.02785	0.02785	0.02785	0.02785	0.02785	0.02785	0.02785
71	0.05267	0.05267	0.05267	0.05267	0.05267	0.05267	0.05267	0.05267	0.05267	0.05267	0.04553	0.04553	0.04553	0.04553	0.04553	0.04553	0.04553	0.04553	0.04553	0.04553	0.03867	0.03867	0.03867	0.03867	0.03867	0.03867	0.03867	0.03867	0.03867	0.03867	0.03341	0.03341	0.03341	0.03341	0.03341	0.03341	0.03341	0.03341	0.03341	0.03341	0.0303	0.0303	0.0303	0.0303	0.0303	0.0303	0.0303	0.0303	0.0303
72	0.0573	0.0573	0.0573	0.0573	0.0573	0.0573	0.0573	0.0573	0.0573	0.0573	0.04792	0.04792	0.04792	0.04792	0.04792	0.04792	0.04792	0.04792	0.04792	0.04792	0.04202	0.04202	0.04202	0.04202	0.04202	0.04202	0.04202	0.04202	0.04202	0.04202	0.03655	0.03655	0.03655	0.03655	0.03655	0.03655	0.03655	0.03655	0.03655	0.03655	0.03281	0.03281	0.03281	0.03281	0.03281	0.03281	0.03281	0.03281	0.03281
73	0.06049	0.06049	0.06049	0.06049	0.06049	0.06049	0.06049	0.06049	0.06049	0.06049	0.05286	0.05286	0.05286	0.05286	0.05286	0.05286	0.05286	0.05286	0.05286	0.05286	0.0459	0.0459	0.0459	0.0459	0.0459	0.0459	0.0459	0.0459	0.0459	0.0459	0.03918	0.03918	0.03918	0.03918	0.03918	0.03918	0.03918	0.03918	0.03918	0.03918	0.03533	0.03533	0.03533	0.03533	0.03533	0.03533	0.03533	0.03533	0.03533
74	0.06249	0.06249	0.06249	0.06249	0.06249	0.06249	0.06249	0.06249	0.06249	0.06249	0.05641	0.05641	0.05641	0.05641	0.05641	0.05641	0.05641	0.05641	0.05641	0.05641	0.04795	0.04795	0.04795	0.04795	0.04795	0.04795	0.04795	0.04795	0.04795	0.04795	0.04201	0.04201	0.04201	0.04201	0.04201	0.04201	0.04201	0.04201	0.04201	0.04201	0.03799	0.03799	0.03799	0.03799	0.03799	0.03799	0.03799	0.03799	0.03799
75	0.06575	0.06575	0.06575	0.06575	0.06575	0.06575	0.06575	0.06575	0.06575	0.06575	0.06095	0.06095	0.06095	0.06095	0.06095	0.06095	0.06095	0.06095	0.06095	0.06095	0.05184	0.05184	0.05184	0.05184	0.05184	0.05184	0.05184	0.05184	0.05184	0.05184	0.04523	0.04523	0.04523	0.04523	0.04523	0.04523	0.04523	0.04523	0.04523	0.04523	0.04108	0.04108	0.04108	0.04108	0.04108	0.04108	0.04108	0.04108	0.04108
76	0.07065	0.07065	0.07065	0.07065	0.07065	0.07065	0.07065	0.07065	0.07065	0.07065	0.06523	0.06523	0.06523	0.06523	0.06523	0.06523	0.06523	0.06523	0.06523	0.06523	0.05578	0.05578	0.05578	0.05578	0.05578	0.05578	0.05578	0.05578	0.05578	0.05578	0.04902	0.04902	0.04902	0.04902	0.04902	0.04902	0.04902	0.04902	0.04902	0.04902	0.04469	0.04469	0.04469	0.04469	0.04469	0.04469	0.04469	0.04469	0.04469
77	0.07488	0.07488	0.07488	0.07488	0.07488	0.07488	0.07488	0.07488	0.07488	0.07488	0.06982	0.06982	0.06982	0.06982	0.06982	0.06982	0.06982	0.06982	0.06982	0.06982	0.05989	0.05989	0.05989	0.05989	0.05989	0.05989	0.05989	0.05989	0.05989	0.05989	0.05332	0.05332	0.05332	0.05332	0.05332	0.05332	0.05332	0.05332	0.05332	0.05332	0.04872	0.04872	0.04872	0.04872	0.04872	0.04872	0.04872	0.04872	0.04872
78	0.07999	0.07999	0.07999	0.07999	0.07999	0.07999	0.07999	0.07999	0.07999	0.07999	0.0754	0.0754	0.0754	0.0754	0.0754	0.0754	0.0754	0.0754	0.0754	0.0754	0.06478	0.06478	0.06478	0.06478	0.06478	0.06478	0.06478	0.06478	0.06478	0.06478	0.05816	0.05816	0.05816	0.05816	0.05816	0.05816	0.05816	0.05816	0.05816	0.05816	0.05317	0.05317	0.05317	0.05317	0.05317	0.05317	0.05317	0.05317	0.05317
79	0.08371	0.08371	0.08371	0.08371	0.08371	0.08371	0.08371	0.08371	0.08371	0.08371	0.07903	0.07903	0.07903	0.07903	0.07903	0.07903	0.07903	0.07903	0.07903	0.07903	0.07083	0.07083	0.07083	0.07083	0.07083	0.07083	0.07083	0.07083	0.07083	0.07083	0.06363	0.06363	0.06363	0.06363	0.06363	0.06363	0.06363	0.06363	0.06363	0.06363	0.05813	0.05813	0.05813	0.05813	0.05813	0.05813	0.05813	0.05813	0.05813
80	0.09204	0.09204	0.09204	0.09204	0.09204	0.09204	0.09204	0.09204	0.09204	0.09204	0.08448	0.08448	0.08448	0.08448	0.08448	0.08448	0.08448	0.08448	0.08448	0.08448	0.07576	0.07576	0.07576	0.07576	0.07576	0.07576	0.07576	0.07576	0.07576	0.07576	0.06978	0.06978	0.06978	0.06978	0.06978	0.06978	0.06978	0.06978	0.06978	0.06978	0.06369	0.06369	0.06369	0.06369	0.06369	0.06369	0.06369	0.06369	0.06369
81	0.09753	0.09753	0.09753	0.09753	0.09753	0.09753	0.09753	0.09753	0.09753	0.09753	0.09042	0.09042	0.09042	0.09042	0.09042	0.09042	0.09042	0.09042	0.09042	0.09042	0.08171	0.08171	0.08171	0.08171	0.08171	0.08171	0.08171	0.08171	0.08171	0.08171	0.07671	0.07671	0.07671	0.07671	0.07671	0.07671	0.07671	0.07671	0.07671	0.07671	0.07003	0.07003	0.07003	0.07003	0.07003	0.07003	0.07003	0.07003	0.07003
82	0.1024	0.1024	0.1024	0.1024	0.1024	0.1024	0.1024	0.1024	0.1024	0.1024	0.09652	0.09652	0.09652	0.09652	0.09652	0.09652	0.09652	0.09652	0.09652	0.09652	0.09118	0.09118	0.09118	0.09118	0.09118	0.09118	0.09118	0.09118	0.09118	0.09118	0.08453	0.08453	0.08453	0.08453	0.08453	0.08453	0.08453	0.08453	0.08453	0.08453	0.07739	0.07739	0.07739	0.07739	0.07739	0.07739	0.07739	0.07739	0.07739
83	0.11353	0.11353	0.11353	0.11353	0.11353	0.11353	0.11353	0.11353	0.11353	0.11353	0.10764	0.10764	0.10764	0.10764	0.10764	0.10764	0.10764	0.10764	0.10764	0.10764	0.09965	0.09965	0.09965	0.09965	0.09965	0.09965	0.09965	0.09965	0.09965	0.09965	0.09336	0.09336	0.09336	0.09336	0.09336	0.09336	0.09336	0.09336	0.09336	0.09336	0.08598	0.08598	0.08598	0.08598	0.08598	0.08598	0.08598	0.08598	0.08598
84	0.12095	0.12095	0.12095	0.12095	0.12095	0.12095	0.12095	0.12095	0.12095	0.12095	0.11561	0.11561	0.11561	0.11561	0.11561	0.11561	0.11561	0.11561	0.11561	0.11561	0.10968	0.10968	0.10968	0.10968	0.10968	0.10968	0.10968	0.10968	0.10968	0.10968	0.10327	0.10327	0.10327	0.10327	0.10327	0.10327	0.10327	0.10327	0.10327	0.10327	0.09574	0.09574	0.09574	0.09574	0.09574	0.09574	0.09574	0.09574	0.09574
85	0.13187	0.13187	0.13187	0.13187	0.13187	0.13187	0.13187	0.13187	0.13187	0.13187	0.12587	0.12587	0.12587	0.12587	0.12587	0.12587	0.12587	0.12587	0.12587	0.12587	0.12086	0.12086	0.12086	0.12086	0.12086	0.12086	0.12086	0.12086	0.12086	0.12086	0.11424	0.11424	0.11424	0.11424	0.11424	0.11424	0.11424	0.11424	0.11424	0.11424	0.10653	0.10653	0.10653	0.10653	0.10653	0.10653	0.10653	0.10653	0.10653
86	0.14038	0.14038	0.14038	0.14038	0.14038	0.14038	0.14038	0.14038	0.14038	0.14038	0.13612	0.13612	0.13612	0.13612	0.13612	0.13612	0.13612	0.13612	0.13612	0.13612	0.13313	0.13313	0.13313	0.13313	0.13313	0.13313	0.13313	0.13313	0.13313	0.13313	0.1262	0.1262	0.1262	0.1262	0.1262	0.1262	0.1262	0.1262	0.1262	0.1262	0.11818	0.11818	0.11818	0.11818	0.11818	0.11818	0.11818	0.11818	0.11818
87	0.15028	0.15028	0.15028	0.15028	0.15028	0.15028	0.15028	0.15028	0.15028	0.15028	0.14854	0.14854	0.14854	0.14854	0.14854	0.14854	0.14854	0.14854	0.14854	0.14854	0.1465	0.1465	0.1465	0.1465	0.1465	0.1465	0.1465	0.1465	0.1465	0.1465	0.13909	0.13909	0.13909	0.13909	0.13909	0.13909	0.13909	0.13909	0.13909	0.13909	0.13057	0.13057	0.13057	0.13057	0.13057	0.13057	0.13057	0.13057	0.13057
88	0.16689	0.16689	0.16689	0.16689	0.16689	0.16689	0.16689	0.16689	0.16689	0.16689	0.16026	0.16026	0.16026	0.16026	0.16026	0.16026	0.16026	0.16026	0.16026	0.16026	0.16098	0.16098	0.16098	0.16098	0.16098	0.16098	0.16098	0.16098	0.16098	0.16098	0.15284	0.15284	0.15284	0.15284	0.15284	0.15284	0.15284	0.15284	0.15284	0.15284	0.14363	0.14363	0.14363	0.14363	0.14363	0.14363	0.14363	0.14363	0.14363
89	0.17336	0.17336	0.17336	0.17336	0.17336	0.17336	0.17336	0.17336	0.17336	0.17336	0.1782	0.1782	0.1782	0.1782	0.1782	0.1782	0.1782	0.1782	0.1782	0.1782	0.17651	0.17651	0.17651	0.17651	0.17651	0.17651	0.17651	0.17651	0.17651	0.17651	0.16744	0.16744	0.16744	0.16744	0.16744	0.16744	0.16744	0.16744	0.16744	0.16744	0.15737	0.15737	0.15737	0.15737	0.15737	0.15737	0.15737	0.15737	0.15737
90	0.18509	0.18509	0.18509	0.18509	0.18509	0.18509	0.18509	0.18509	0.18509	0.18509	0.19257	0.19257	0.19257	0.19257	0.19257	0.19257	0.19257	0.19257	0.19257	0.19257	0.19307	0.19307	0.19307	0.19307	0.19307	0.19307	0.19307	0.19307	0.19307	0.19307	0.18289	0.18289	0.18289	0.18289	0.18289	0.18289	0.18289	0.18289	0.18289	0.18289	0.17185	0.17185	0.17185	0.17185	0.17185	0.17185	0.17185	0.17185	0.17185
91	0.19691	0.19691	0.19691	0.19691	0.19691	0.19691	0.19691	0.19691	0.19691	0.19691	0.20698	0.20698	0.20698	0.20698	0.20698	0.20698	0.20698	0.20698	0.20698	0.20698	0.21059	0.21059	0.21059	0.21059	0.21059	0.21059	0.21059	0.21059	0.21059	0.21059	0.19919	0.19919	0.19919	0.19919	0.19919	0.19919	0.19919	0.19919	0.19919	0.19919	0.18711	0.18711	0.18711	0.18711	0.18711	0.18711	0.18711	0.18711	0.18711
92	0.21241	0.21241	0.21241	0.21241	0.21241	0.21241	0.21241	0.21241	0.21241	0.21241	0.22877	0.22877	0.22877	0.22877	0.22877	0.22877	0.22877	0.22877	0.22877	0.22877	0.22904	0.22904	0.22904	0.22904	0.22904	0.22904	0.22904	0.22904	0.22904	0.22904	0.21638	0.21638	0.21638	0.21638	0.21638	0.21638	0.21638	0.21638	0.21638	0.21638	0.20325	0.20325	0.20325	0.20325	0.20325	0.20325	0.20325	0.20325	0.20325
93	0.23458	0.23458	0.23458	0.23458	0.23458	0.23458	0.23458	0.23458	0.23458	0.23458	0.24908	0.24908	0.24908	0.24908	0.24908	0.24908	0.24908	0.24908	0.24908	0.24908	0.24838	0.24838	0.24838	0.24838	0.24838	0.24838	0.24838	0.24838	0.24838	0.24838	0.23447	0.23447	0.23447	0.23447	0.23447	0.23447	0.23447	0.23447	0.23447	0.23447	0.22031	0.22031	0.22031	0.22031	0.22031	0.22031	0.22031	0.22031	0.22031
94	0.25351	0.25351	0.25351	0.25351	0.25351	0.25351	0.25351	0.25351	0.25351	0.25351	0.27105	0.27105	0.27105	0.27105	0.27105	0.27105	0.27105	0.27105	0.27105	0.27105	0.26858	0.26858	0.26858	0.26858	0.26858	0.26858	0.26858	0.26858	0.26858	0.26858	0.25348	0.25348	0.25348	0.25348	0.25348	0.25348	0.25348	0.25348	0.25348	0.25348	0.23835	0.23835	0.23835	0.23835	0.23835	0.23835	0.23835	0.23835	0.23835
95	0.27339	0.27339	0.27339	0.27339	0.27339	0.27339	0.27339	0.27339	0.27339	0.27339	0.29359	0.29359	0.29359	0.29359	0.29359	0.29359	0.29359	0.29359	0.29359	0.29359	0.28845	0.28845	0.28845	0.28845	0.28845	0.28845	0.28845	0.28845	0.28845	0.28845	0.27216	0.27216	0.27216	0.27216	0.27216	0.27216	0.27216	0.27216	0.27216	0.27216	0.25608	0.25608	0.25608	0.25608	0.25608	0.25608	0.25608	0.25608	0.25608
96	0.29246	0.29246	0.29246	0.29246	0.29246	0.29246	0.29246	0.29246	0.29246	0.29246	0.31553	0.31553	0.31553	0.31553	0.31553	0.31553	0.31553	0.31553	0.31553	0.31553	0.30765	0.30765	0.30765	0.30765	0.30765	0.30765	0.30765	0.30765	0.30765	0.30765	0.2902	0.2902	0.2902	0.2902	0.2902	0.2902	0.2902	0.2902	0.2902	0.2902	0.27319	0.27319	0.27319	0.27319	0.27319	0.27319	0.27319	0.27319	0.27319
97	0.31316	0.31316	0.31316	0.31316	0.31316	0.31316	0.31316	0.31316	0.31316	0.31316	0.33642	0.33642	0.33642	0.33642	0.33642	0.33642	0.33642	0.33642	0.33642	0.33642	0.32584	0.32584	0.32584	0.32584	0.32584	0.32584	0.32584	0.32584	0.32584	0.32584	0.30727	0.30727	0.30727	0.30727	0.30727	0.30727	0.30727	0.30727	0.30727	0.30727	0.28936	0.28936	0.28936	0.28936	0.28936	0.28936	0.28936	0.28936	0.28936
98	0.33011	0.33011	0.33011	0.33011	0.33011	0.33011	0.33011	0.33011	0.33011	0.33011	0.35583	0.35583	0.35583	0.35583	0.35583	0.35583	0.35583	0.35583	0.35583	0.35583	0.34266	0.34266	0.34266	0.34266	0.34266	0.34266	0.34266	0.34266	0.34266	0.34266	0.32302	0.32302	0.32302	0.32302	0.32302	0.32302	0.32302	0.32302	0.32302	0.32302	0.30428	0.30428	0.30428	0.30428	0.30428	0.30428	0.30428	0.30428	0.30428
99	0.35368	0.35368	0.35368	0.35368	0.35368	0.35368	0.35368	0.35368	0.35368	0.35368	0.37338	0.37338	0.37338	0.37338	0.37338	0.37338	0.37338	0.37338	0.37338	0.37338	0.35777	0.35777	0.35777	0.35777	0.35777	0.35777	0.35777	0.35777	0.35777	0.35777	0.33712	0.33712	0.33712	0.33712	0.33712	0.33712	0.33712	0.33712	0.33712	0.33712	0.31763	0.31763	0.31763	0.31763	0.31763	0.31763	0.31763	0.31763	0.31763
100	0.37561	0.37561	0.37561	0.37561	0.37561	0.37561	0.37561	0.37561	0.37561	0.37561	0.39134	0.39134	0.39134	0.39134	0.39134	0.39134	0.39134	0.39134	0.39134	0.39134	0.37351	0.37351	0.37351	0.37351	0.37351	0.37351	0.37351	0.37351	0.37351	0.37351	0.35183	0.35183	0.35183	0.35183	0.35183	0.35183	0.35183	0.35183	0.35183	0.35183	0.33157	0.33157	0.33157	0.33157	0.33157	0.33157	0.33157	0.33157	0.33157
101	0.39247	0.39247	0.39247	0.39247	0.39247	0.39247	0.39247	0.39247	0.39247	0.39247	0.4098	0.4098	0.4098	0.4098	0.4098	0.4098	0.4098	0.4098	0.4098	0.4098	0.3899	0.3899	0.3899	0.3899	0.3899	0.3899	0.3899	0.3899	0.3899	0.3899	0.3672	0.3672	0.3672	0.3672	0.3672	0.3672	0.3672	0.3672	0.3672	0.3672	0.34613	0.34613	0.34613	0.34613	0.34613	0.34613	0.34613	0.34613	0.34613
102	0.41986	0.41986	0.41986	0.41986	0.41986	0.41986	0.41986	0.41986	0.41986	0.41986	0.42883	0.42883	0.42883	0.42883	0.42883	0.42883	0.42883	0.42883	0.42883	0.42883	0.40699	0.40699	0.40699	0.40699	0.40699	0.40699	0.40699	0.40699	0.40699	0.40699	0.38326	0.38326	0.38326	0.38326	0.38326	0.38326	0.38326	0.38326	0.38326	0.38326	0.36134	0.36134	0.36134	0.36134	0.36134	0.36134	0.36134	0.36134	0.36134
103	0.44411	0.44411	0.44411	0.44411	0.44411	0.44411	0.44411	0.44411	0.44411	0.44411	0.44849	0.44849	0.44849	0.44849	0.44849	0.44849	0.44849	0.44849	0.44849	0.44849	0.42481	0.42481	0.42481	0.42481	0.42481	0.42481	0.42481	0.42481	0.42481	0.42481	0.40001	0.40001	0.40001	0.40001	0.40001	0.40001	0.40001	0.40001	0.40001	0.40001	0.37722	0.37722	0.37722	0.37722	0.37722	0.37722	0.37722	0.37722	0.37722
104	0.46967	0.46967	0.46967	0.46967	0.46967	0.46967	0.46967	0.46967	0.46967	0.46967	0.46882	0.46882	0.46882	0.46882	0.46882	0.46882	0.46882	0.46882	0.46882	0.46882	0.4434	0.4434	0.4434	0.4434	0.4434	0.4434	0.4434	0.4434	0.4434	0.4434	0.41752	0.41752	0.41752	0.41752	0.41752	0.41752	0.41752	0.41752	0.41752	0.41752	0.39382	0.39382	0.39382	0.39382	0.39382	0.39382	0.39382	0.39382	0.39382
105	0.49678	0.49678	0.49678	0.49678	0.49678	0.49678	0.49678	0.49678	0.49678	0.49678	0.4899	0.4899	0.4899	0.4899	0.4899	0.4899	0.4899	0.4899	0.4899	0.4899	0.46279	0.46279	0.46279	0.46279	0.46279	0.46279	0.46279	0.46279	0.46279	0.46279	0.4358	0.4358	0.4358	0.4358	0.4358	0.4358	0.4358	0.4358	0.4358	0.4358	0.41115	0.41115	0.41115	0.41115	0.41115	0.41115	0.41115	0.41115	0.41115
106	0.52404	0.52404	0.52404	0.52404	0.52404	0.52404	0.52404	0.52404	0.52404	0.52404	0.51178	0.51178	0.51178	0.51178	0.51178	0.51178	0.51178	0.51178	0.51178	0.51178	0.48302	0.48302	0.48302	0.48302	0.48302	0.48302	0.48302	0.48302	0.48302	0.48302	0.45488	0.45488	0.45488	0.45488	0.45488	0.45488	0.45488	0.45488	0.45488	0.45488	0.42925	0.42925	0.42925	0.42925	0.42925	0.42925	0.42925	0.42925	0.42925
107	0.55161	0.55161	0.55161	0.55161	0.55161	0.55161	0.55161	0.55161	0.55161	0.55161	0.53451	0.53451	0.53451	0.53451	0.53451	0.53451	0.53451	0.53451	0.53451	0.53451	0.50413	0.50413	0.50413	0.50413	0.50413	0.50413	0.50413	0.50413	0.50413	0.50413	0.47481	0.47481	0.47481	0.47481	0.47481	0.47481	0.47481	0.47481	0.47481	0.47481	0.44816	0.44816	0.44816	0.44816	0.44816	0.44816	0.44816	0.44816	0.44816
108	0.57962	0.57962	0.57962	0.57962	0.57962	0.57962	0.57962	0.57962	0.57962	0.57962	0.55816	0.55816	0.55816	0.55816	0.55816	0.55816	0.55816	0.55816	0.55816	0.55816	0.52617	0.52617	0.52617	0.52617	0.52617	0.52617	0.52617	0.52617	0.52617	0.52617	0.49564	0.49564	0.49564	0.49564	0.49564	0.49564	0.49564	0.49564	0.49564	0.49564	0.46792	0.46792	0.46792	0.46792	0.46792	0.46792	0.46792	0.46792	0.46792
109	0.60819	0.60819	0.60819	0.60819	0.60819	0.60819	0.60819	0.60819	0.60819	0.60819	0.58277	0.58277	0.58277	0.58277	0.58277	0.58277	0.58277	0.58277	0.58277	0.58277	0.54913	0.54913	0.54913	0.54913	0.54913	0.54913	0.54913	0.54913	0.54913	0.54913	0.51738	0.51738	0.51738	0.51738	0.51738	0.51738	0.51738	0.51738	0.51738	0.51738	0.48855	0.48855	0.48855	0.48855	0.48855	0.48855	0.48855	0.48855	0.48855
110	0.63746	0.63746	0.63746	0.63746	0.63746	0.63746	0.63746	0.63746	0.63746	0.63746	0.6084	0.6084	0.6084	0.6084	0.6084	0.6084	0.6084	0.6084	0.6084	0.6084	0.5731	0.5731	0.5731	0.5731	0.5731	0.5731	0.5731	0.5731	0.5731	0.5731	0.54009	0.54009	0.54009	0.54009	0.54009	0.54009	0.54009	0.54009	0.54009	0.54009	0.51011	0.51011	0.51011	0.51011	0.51011	0.51011	0.51011	0.51011	0.51011
111	0.66752	0.66752	0.66752	0.66752	0.66752	0.66752	0.66752	0.66752	0.66752	0.66752	0.63511	0.63511	0.63511	0.63511	0.63511	0.63511	0.63511	0.63511	0.63511	0.63511	0.59814	0.59814	0.59814	0.59814	0.59814	0.59814	0.59814	0.59814	0.59814	0.59814	0.56381	0.56381	0.56381	0.56381	0.56381	0.56381	0.56381	0.56381	0.56381	0.56381	0.53264	0.53264	0.53264	0.53264	0.53264	0.53264	0.53264	0.53264	0.53264
112	0.69852	0.69852	0.69852	0.69852	0.69852	0.69852	0.69852	0.69852	0.69852	0.69852	0.66295	0.66295	0.66295	0.66295	0.66295	0.66295	0.66295	0.66295	0.66295	0.66295	0.62429	0.62429	0.62429	0.62429	0.62429	0.62429	0.62429	0.62429	0.62429	0.62429	0.58858	0.58858	0.58858	0.58858	0.58858	0.58858	0.58858	0.58858	0.58858	0.58858	0.55617	0.55617	0.55617	0.55617	0.55617	0.55617	0.55617	0.55617	0.55617
113	0.73053	0.73053	0.73053	0.73053	0.73053	0.73053	0.73053	0.73053	0.73053	0.73053	0.69197	0.69197	0.69197	0.69197	0.69197	0.69197	0.69197	0.69197	0.69197	0.69197	0.65158	0.65158	0.65158	0.65158	0.65158	0.65158	0.65158	0.65158	0.65158	0.65158	0.61446	0.61446	0.61446	0.61446	0.61446	0.61446	0.61446	0.61446	0.61446	0.61446	0.58075	0.58075	0.58075	0.58075	0.58075	0.58075	0.58075	0.58075	0.58075
114	0.76365	0.76365	0.76365	0.76365	0.76365	0.76365	0.76365	0.76365	0.76365	0.76365	0.72225	0.72225	0.72225	0.72225	0.72225	0.72225	0.72225	0.72225	0.72225	0.72225	0.6801	0.6801	0.6801	0.6801	0.6801	0.6801	0.6801	0.6801	0.6801	0.6801	0.64148	0.64148	0.64148	0.64148	0.64148	0.64148	0.64148	0.64148	0.64148	0.64148	0.60642	0.60642	0.60642	0.60642	0.60642	0.60642	0.60642	0.60642	0.60642
115	0.79799	0.79799	0.79799	0.79799	0.79799	0.79799	0.79799	0.79799	0.79799	0.79799	0.75383	0.75383	0.75383	0.75383	0.75383	0.75383	0.75383	0.75383	0.75383	0.75383	0.70987	0.70987	0.70987	0.70987	0.70987	0.70987	0.70987	0.70987	0.70987	0.70987	0.66972	0.66972	0.66972	0.66972	0.66972	0.66972	0.66972	0.66972	0.66972	0.66972	0.63324	0.63324	0.63324	0.63324	0.63324	0.63324	0.63324	0.63324	0.63324
116	0.83363	0.83363	0.83363	0.83363	0.83363	0.83363	0.83363	0.83363	0.83363	0.83363	0.78679	0.78679	0.78679	0.78679	0.78679	0.78679	0.78679	0.78679	0.78679	0.78679	0.74096	0.74096	0.74096	0.74096	0.74096	0.74096	0.74096	0.74096	0.74096	0.74096	0.6992	0.6992	0.6992	0.6992	0.6992	0.6992	0.6992	0.6992	0.6992	0.6992	0.66128	0.66128	0.66128	0.66128	0.66128	0.66128	0.66128	0.66128	0.66128
117	0.87066	0.87066	0.87066	0.87066	0.87066	0.87066	0.87066	0.87066	0.87066	0.87066	0.82118	0.82118	0.82118	0.82118	0.82118	0.82118	0.82118	0.82118	0.82118	0.82118	0.77342	0.77342	0.77342	0.77342	0.77342	0.77342	0.77342	0.77342	0.77342	0.77342	0.73001	0.73001	0.73001	0.73001	0.73001	0.73001	0.73001	0.73001	0.73001	0.73001	0.69056	0.69056	0.69056	0.69056	0.69056	0.69056	0.69056	0.69056	0.69056
118	0.90919	0.90919	0.90919	0.90919	0.90919	0.90919	0.90919	0.90919	0.90919	0.90919	0.85707	0.85707	0.85707	0.85707	0.85707	0.85707	0.85707	0.85707	0.85707	0.85707	0.80734	0.80734	0.80734	0.80734	0.80734	0.80734	0.80734	0.80734	0.80734	0.80734	0.7622	0.7622	0.7622	0.7622	0.7622	0.7622	0.7622	0.7622	0.7622	0.7622	0.72124	0.72124	0.72124	0.72124	0.72124	0.72124	0.72124	0.72124	0.72124
119	0.94927	0.94927	0.94927	0.94927	0.94927	0.94927	0.94927	0.94927	0.94927	0.94927	0.89447	0.89447	0.89447	0.89447	0.89447	0.89447	0.89447	0.89447	0.89447	0.89447	0.84276	0.84276	0.84276	0.84276	0.84276	0.84276	0.84276	0.84276	0.84276	0.84276	0.7958	0.7958	0.7958	0.7958	0.7958	0.7958	0.7958	0.7958	0.7958	0.7958	0.75314	0.75314	0.75314	0.75314	0.75314	0.75314	0.75314	0.75314	0.75314
[truncated: 152 more columns]
