# Supplementary material for: A modelling approach to estimate the prevalence of treatment-resistant schizophrenia in the United States
Source: PLoS One. 2020 Jun 4;15(6):e0234121. doi: 10.1371/journal.pone.0234121 (PMC7272089; doi:10.1371/journal.pone.0234121)
Supplement: S1 File — (ZIP) [file pone.0234121.s001.zip › S3_lifetables_women_US.xlsx]

## Sheet: sheet1
age	1900	1901	1902	1903	1904	1905	1906	1907	1908	1909	1910	1911	1912	1913	1914	1915	1916	1917	1918	1919	1920	1921	1922	1923	1924	1925	1926	1927	1928	1929	1930	1931	1932	1933	1934	1935	1936	1937	1938	1939	1940	1941	1942	1943	1944	1945	1946	1947	1948
0	0.11969	0.11969	0.11969	0.11969	0.11969	0.11969	0.11969	0.11969	0.11969	0.11969	0.09826	0.09826	0.09826	0.09826	0.09826	0.09826	0.09826	0.09826	0.09826	0.09826	0.06773	0.06773	0.06773	0.06773	0.06773	0.06773	0.06773	0.06773	0.06773	0.06773	0.05179	0.05179	0.05179	0.05179	0.05179	0.05179	0.05179	0.05179	0.05179	0.05179	0.04163	0.04163	0.04163	0.04163	0.04163	0.04163	0.04163	0.04163	0.04163
1	0.03061	0.03061	0.03061	0.03061	0.03061	0.03061	0.03061	0.03061	0.03061	0.03061	0.02159	0.02159	0.02159	0.02159	0.02159	0.02159	0.02159	0.02159	0.02159	0.02159	0.01418	0.01418	0.01418	0.01418	0.01418	0.01418	0.01418	0.01418	0.01418	0.01418	0.00908	0.00908	0.00908	0.00908	0.00908	0.00908	0.00908	0.00908	0.00908	0.00908	0.00497	0.00497	0.00497	0.00497	0.00497	0.00497	0.00497	0.00497	0.00497
2	0.01489	0.01489	0.01489	0.01489	0.01489	0.01489	0.01489	0.01489	0.01489	0.01489	0.00987	0.00987	0.00987	0.00987	0.00987	0.00987	0.00987	0.00987	0.00987	0.00987	0.0065	0.0065	0.0065	0.0065	0.0065	0.0065	0.0065	0.0065	0.0065	0.0065	0.00409	0.00409	0.00409	0.00409	0.00409	0.00409	0.00409	0.00409	0.00409	0.00409	0.00208	0.00208	0.00208	0.00208	0.00208	0.00208	0.00208	0.00208	0.00208
3	0.01011	0.01011	0.01011	0.01011	0.01011	0.01011	0.01011	0.01011	0.01011	0.01011	0.00782	0.00782	0.00782	0.00782	0.00782	0.00782	0.00782	0.00782	0.00782	0.00782	0.00521	0.00521	0.00521	0.00521	0.00521	0.00521	0.00521	0.00521	0.00521	0.00521	0.00303	0.00303	0.00303	0.00303	0.00303	0.00303	0.00303	0.00303	0.00303	0.00303	0.00164	0.00164	0.00164	0.00164	0.00164	0.00164	0.00164	0.00164	0.00164
4	0.00823	0.00823	0.00823	0.00823	0.00823	0.00823	0.00823	0.00823	0.00823	0.00823	0.00536	0.00536	0.00536	0.00536	0.00536	0.00536	0.00536	0.00536	0.00536	0.00536	0.0035	0.0035	0.0035	0.0035	0.0035	0.0035	0.0035	0.0035	0.0035	0.0035	0.00261	0.00261	0.00261	0.00261	0.00261	0.00261	0.00261	0.00261	0.00261	0.00261	0.00129	0.00129	0.00129	0.00129	0.00129	0.00129	0.00129	0.00129	0.00129
5	0.00585	0.00585	0.00585	0.00585	0.00585	0.00585	0.00585	0.00585	0.00585	0.00585	0.00372	0.00372	0.00372	0.00372	0.00372	0.00372	0.00372	0.00372	0.00372	0.00372	0.00267	0.00267	0.00267	0.00267	0.00267	0.00267	0.00267	0.00267	0.00267	0.00267	0.00195	0.00195	0.00195	0.00195	0.00195	0.00195	0.00195	0.00195	0.00195	0.00195	0.001	0.001	0.001	0.001	0.001	0.001	0.001	0.001	0.001
6	0.00428	0.00428	0.00428	0.00428	0.00428	0.00428	0.00428	0.00428	0.00428	0.00428	0.00311	0.00311	0.00311	0.00311	0.00311	0.00311	0.00311	0.00311	0.00311	0.00311	0.00225	0.00225	0.00225	0.00225	0.00225	0.00225	0.00225	0.00225	0.00225	0.00225	0.00157	0.00157	0.00157	0.00157	0.00157	0.00157	0.00157	0.00157	0.00157	0.00157	0.00076	0.00076	0.00076	0.00076	0.00076	0.00076	0.00076	0.00076	0.00076
7	0.00306	0.00306	0.00306	0.00306	0.00306	0.00306	0.00306	0.00306	0.00306	0.00306	0.00243	0.00243	0.00243	0.00243	0.00243	0.00243	0.00243	0.00243	0.00243	0.00243	0.00178	0.00178	0.00178	0.00178	0.00178	0.00178	0.00178	0.00178	0.00178	0.00178	0.00122	0.00122	0.00122	0.00122	0.00122	0.00122	0.00122	0.00122	0.00122	0.00122	0.00058	0.00058	0.00058	0.00058	0.00058	0.00058	0.00058	0.00058	0.00058
8	0.00232	0.00232	0.00232	0.00232	0.00232	0.00232	0.00232	0.00232	0.00232	0.00232	0.00332	0.00332	0.00332	0.00332	0.00332	0.00332	0.00332	0.00332	0.00332	0.00332	0.00156	0.00156	0.00156	0.00156	0.00156	0.00156	0.00156	0.00156	0.00156	0.00156	0.00096	0.00096	0.00096	0.00096	0.00096	0.00096	0.00096	0.00096	0.00096	0.00096	0.00051	0.00051	0.00051	0.00051	0.00051	0.00051	0.00051	0.00051	0.00051
9	0.00186	0.00186	0.00186	0.00186	0.00186	0.00186	0.00186	0.00186	0.00186	0.00186	0.00205	0.00205	0.00205	0.00205	0.00205	0.00205	0.00205	0.00205	0.00205	0.00205	0.00134	0.00134	0.00134	0.00134	0.00134	0.00134	0.00134	0.00134	0.00134	0.00134	0.00076	0.00076	0.00076	0.00076	0.00076	0.00076	0.00076	0.00076	0.00076	0.00076	0.00046	0.00046	0.00046	0.00046	0.00046	0.00046	0.00046	0.00046	0.00046
10	0.00203	0.00203	0.00203	0.00203	0.00203	0.00203	0.00203	0.00203	0.00203	0.00203	0.00184	0.00184	0.00184	0.00184	0.00184	0.00184	0.00184	0.00184	0.00184	0.00184	0.00116	0.00116	0.00116	0.00116	0.00116	0.00116	0.00116	0.00116	0.00116	0.00116	0.00073	0.00073	0.00073	0.00073	0.00073	0.00073	0.00073	0.00073	0.00073	0.00073	0.0004	0.0004	0.0004	0.0004	0.0004	0.0004	0.0004	0.0004	0.0004
11	0.00198	0.00198	0.00198	0.00198	0.00198	0.00198	0.00198	0.00198	0.00198	0.00198	0.00178	0.00178	0.00178	0.00178	0.00178	0.00178	0.00178	0.00178	0.00178	0.00178	0.00117	0.00117	0.00117	0.00117	0.00117	0.00117	0.00117	0.00117	0.00117	0.00117	0.00068	0.00068	0.00068	0.00068	0.00068	0.00068	0.00068	0.00068	0.00068	0.00068	0.00037	0.00037	0.00037	0.00037	0.00037	0.00037	0.00037	0.00037	0.00037
12	0.00195	0.00195	0.00195	0.00195	0.00195	0.00195	0.00195	0.00195	0.00195	0.00195	0.00164	0.00164	0.00164	0.00164	0.00164	0.00164	0.00164	0.00164	0.00164	0.00164	0.00116	0.00116	0.00116	0.00116	0.00116	0.00116	0.00116	0.00116	0.00116	0.00116	0.00064	0.00064	0.00064	0.00064	0.00064	0.00064	0.00064	0.00064	0.00064	0.00064	0.00043	0.00043	0.00043	0.00043	0.00043	0.00043	0.00043	0.00043	0.00043
13	0.00227	0.00227	0.00227	0.00227	0.00227	0.00227	0.00227	0.00227	0.00227	0.00227	0.00186	0.00186	0.00186	0.00186	0.00186	0.00186	0.00186	0.00186	0.00186	0.00186	0.00124	0.00124	0.00124	0.00124	0.00124	0.00124	0.00124	0.00124	0.00124	0.00124	0.00077	0.00077	0.00077	0.00077	0.00077	0.00077	0.00077	0.00077	0.00077	0.00077	0.00043	0.00043	0.00043	0.00043	0.00043	0.00043	0.00043	0.00043	0.00043
14	0.00233	0.00233	0.00233	0.00233	0.00233	0.00233	0.00233	0.00233	0.00233	0.00233	0.00203	0.00203	0.00203	0.00203	0.00203	0.00203	0.00203	0.00203	0.00203	0.00203	0.00143	0.00143	0.00143	0.00143	0.00143	0.00143	0.00143	0.00143	0.00143	0.00143	0.00083	0.00083	0.00083	0.00083	0.00083	0.00083	0.00083	0.00083	0.00083	0.00083	0.00042	0.00042	0.00042	0.00042	0.00042	0.00042	0.00042	0.00042	0.00042
15	0.00256	0.00256	0.00256	0.00256	0.00256	0.00256	0.00256	0.00256	0.00256	0.00256	0.00238	0.00238	0.00238	0.00238	0.00238	0.00238	0.00238	0.00238	0.00238	0.00238	0.00161	0.00161	0.00161	0.00161	0.00161	0.00161	0.00161	0.00161	0.00161	0.00161	0.0009	0.0009	0.0009	0.0009	0.0009	0.0009	0.0009	0.0009	0.0009	0.0009	0.00048	0.00048	0.00048	0.00048	0.00048	0.00048	0.00048	0.00048	0.00048
16	0.00304	0.00304	0.00304	0.00304	0.00304	0.00304	0.00304	0.00304	0.00304	0.00304	0.00267	0.00267	0.00267	0.00267	0.00267	0.00267	0.00267	0.00267	0.00267	0.00267	0.00187	0.00187	0.00187	0.00187	0.00187	0.00187	0.00187	0.00187	0.00187	0.00187	0.00092	0.00092	0.00092	0.00092	0.00092	0.00092	0.00092	0.00092	0.00092	0.00092	0.00055	0.00055	0.00055	0.00055	0.00055	0.00055	0.00055	0.00055	0.00055
17	0.00364	0.00364	0.00364	0.00364	0.00364	0.00364	0.00364	0.00364	0.00364	0.00364	0.00283	0.00283	0.00283	0.00283	0.00283	0.00283	0.00283	0.00283	0.00283	0.00283	0.00195	0.00195	0.00195	0.00195	0.00195	0.00195	0.00195	0.00195	0.00195	0.00195	0.00098	0.00098	0.00098	0.00098	0.00098	0.00098	0.00098	0.00098	0.00098	0.00098	0.00063	0.00063	0.00063	0.00063	0.00063	0.00063	0.00063	0.00063	0.00063
18	0.00785	0.00785	0.00785	0.00785	0.00785	0.00785	0.00785	0.00785	0.00785	0.00785	0.0033	0.0033	0.0033	0.0033	0.0033	0.0033	0.0033	0.0033	0.0033	0.0033	0.00191	0.00191	0.00191	0.00191	0.00191	0.00191	0.00191	0.00191	0.00191	0.00191	0.00097	0.00097	0.00097	0.00097	0.00097	0.00097	0.00097	0.00097	0.00097	0.00097	0.0006	0.0006	0.0006	0.0006	0.0006	0.0006	0.0006	0.0006	0.0006
19	0.00518	0.00518	0.00518	0.00518	0.00518	0.00518	0.00518	0.00518	0.00518	0.00518	0.00346	0.00346	0.00346	0.00346	0.00346	0.00346	0.00346	0.00346	0.00346	0.00346	0.00187	0.00187	0.00187	0.00187	0.00187	0.00187	0.00187	0.00187	0.00187	0.00187	0.00092	0.00092	0.00092	0.00092	0.00092	0.00092	0.00092	0.00092	0.00092	0.00092	0.00063	0.00063	0.00063	0.00063	0.00063	0.00063	0.00063	0.00063	0.00063
20	0.00535	0.00535	0.00535	0.00535	0.00535	0.00535	0.00535	0.00535	0.00535	0.00535	0.00341	0.00341	0.00341	0.00341	0.00341	0.00341	0.00341	0.00341	0.00341	0.00341	0.00191	0.00191	0.00191	0.00191	0.00191	0.00191	0.00191	0.00191	0.00191	0.00191	0.00092	0.00092	0.00092	0.00092	0.00092	0.00092	0.00092	0.00092	0.00092	0.00092	0.00063	0.00063	0.00063	0.00063	0.00063	0.00063	0.00063	0.00063	0.00063
21	0.00458	0.00458	0.00458	0.00458	0.00458	0.00458	0.00458	0.00458	0.00458	0.00458	0.00351	0.00351	0.00351	0.00351	0.00351	0.00351	0.00351	0.00351	0.00351	0.00351	0.00192	0.00192	0.00192	0.00192	0.00192	0.00192	0.00192	0.00192	0.00192	0.00192	0.00091	0.00091	0.00091	0.00091	0.00091	0.00091	0.00091	0.00091	0.00091	0.00091	0.00064	0.00064	0.00064	0.00064	0.00064	0.00064	0.00064	0.00064	0.00064
22	0.00468	0.00468	0.00468	0.00468	0.00468	0.00468	0.00468	0.00468	0.00468	0.00468	0.00335	0.00335	0.00335	0.00335	0.00335	0.00335	0.00335	0.00335	0.00335	0.00335	0.0019	0.0019	0.0019	0.0019	0.0019	0.0019	0.0019	0.0019	0.0019	0.0019	0.0009	0.0009	0.0009	0.0009	0.0009	0.0009	0.0009	0.0009	0.0009	0.0009	0.00071	0.00071	0.00071	0.00071	0.00071	0.00071	0.00071	0.00071	0.00071
23	0.00479	0.00479	0.00479	0.00479	0.00479	0.00479	0.00479	0.00479	0.00479	0.00479	0.00326	0.00326	0.00326	0.00326	0.00326	0.00326	0.00326	0.00326	0.00326	0.00326	0.0019	0.0019	0.0019	0.0019	0.0019	0.0019	0.0019	0.0019	0.0019	0.0019	0.00084	0.00084	0.00084	0.00084	0.00084	0.00084	0.00084	0.00084	0.00084	0.00084	0.00074	0.00074	0.00074	0.00074	0.00074	0.00074	0.00074	0.00074	0.00074
24	0.00471	0.00471	0.00471	0.00471	0.00471	0.00471	0.00471	0.00471	0.00471	0.00471	0.00331	0.00331	0.00331	0.00331	0.00331	0.00331	0.00331	0.00331	0.00331	0.00331	0.00182	0.00182	0.00182	0.00182	0.00182	0.00182	0.00182	0.00182	0.00182	0.00182	0.00082	0.00082	0.00082	0.00082	0.00082	0.00082	0.00082	0.00082	0.00082	0.00082	0.00076	0.00076	0.00076	0.00076	0.00076	0.00076	0.00076	0.00076	0.00076
25	0.00477	0.00477	0.00477	0.00477	0.00477	0.00477	0.00477	0.00477	0.00477	0.00477	0.00336	0.00336	0.00336	0.00336	0.00336	0.00336	0.00336	0.00336	0.00336	0.00336	0.00171	0.00171	0.00171	0.00171	0.00171	0.00171	0.00171	0.00171	0.00171	0.00171	0.00085	0.00085	0.00085	0.00085	0.00085	0.00085	0.00085	0.00085	0.00085	0.00085	0.00077	0.00077	0.00077	0.00077	0.00077	0.00077	0.00077	0.00077	0.00077
26	0.00487	0.00487	0.00487	0.00487	0.00487	0.00487	0.00487	0.00487	0.00487	0.00487	0.00357	0.00357	0.00357	0.00357	0.00357	0.00357	0.00357	0.00357	0.00357	0.00357	0.00163	0.00163	0.00163	0.00163	0.00163	0.00163	0.00163	0.00163	0.00163	0.00163	0.00085	0.00085	0.00085	0.00085	0.00085	0.00085	0.00085	0.00085	0.00085	0.00085	0.00082	0.00082	0.00082	0.00082	0.00082	0.00082	0.00082	0.00082	0.00082
27	0.00458	0.00458	0.00458	0.00458	0.00458	0.00458	0.00458	0.00458	0.00458	0.00458	0.00333	0.00333	0.00333	0.00333	0.00333	0.00333	0.00333	0.00333	0.00333	0.00333	0.00156	0.00156	0.00156	0.00156	0.00156	0.00156	0.00156	0.00156	0.00156	0.00156	0.00092	0.00092	0.00092	0.00092	0.00092	0.00092	0.00092	0.00092	0.00092	0.00092	0.00083	0.00083	0.00083	0.00083	0.00083	0.00083	0.00083	0.00083	0.00083
28	0.00472	0.00472	0.00472	0.00472	0.00472	0.00472	0.00472	0.00472	0.00472	0.00472	0.00298	0.00298	0.00298	0.00298	0.00298	0.00298	0.00298	0.00298	0.00298	0.00298	0.00145	0.00145	0.00145	0.00145	0.00145	0.00145	0.00145	0.00145	0.00145	0.00145	0.00094	0.00094	0.00094	0.00094	0.00094	0.00094	0.00094	0.00094	0.00094	0.00094	0.00091	0.00091	0.00091	0.00091	0.00091	0.00091	0.00091	0.00091	0.00091
29	0.00476	0.00476	0.00476	0.00476	0.00476	0.00476	0.00476	0.00476	0.00476	0.00476	0.00285	0.00285	0.00285	0.00285	0.00285	0.00285	0.00285	0.00285	0.00285	0.00285	0.00142	0.00142	0.00142	0.00142	0.00142	0.00142	0.00142	0.00142	0.00142	0.00142	0.001	0.001	0.001	0.001	0.001	0.001	0.001	0.001	0.001	0.001	0.00096	0.00096	0.00096	0.00096	0.00096	0.00096	0.00096	0.00096	0.00096
30	0.00445	0.00445	0.00445	0.00445	0.00445	0.00445	0.00445	0.00445	0.00445	0.00445	0.00277	0.00277	0.00277	0.00277	0.00277	0.00277	0.00277	0.00277	0.00277	0.00277	0.00143	0.00143	0.00143	0.00143	0.00143	0.00143	0.00143	0.00143	0.00143	0.00143	0.00106	0.00106	0.00106	0.00106	0.00106	0.00106	0.00106	0.00106	0.00106	0.00106	0.00101	0.00101	0.00101	0.00101	0.00101	0.00101	0.00101	0.00101	0.00101
31	0.00447	0.00447	0.00447	0.00447	0.00447	0.00447	0.00447	0.00447	0.00447	0.00447	0.00273	0.00273	0.00273	0.00273	0.00273	0.00273	0.00273	0.00273	0.00273	0.00273	0.00146	0.00146	0.00146	0.00146	0.00146	0.00146	0.00146	0.00146	0.00146	0.00146	0.00112	0.00112	0.00112	0.00112	0.00112	0.00112	0.00112	0.00112	0.00112	0.00112	0.00108	0.00108	0.00108	0.00108	0.00108	0.00108	0.00108	0.00108	0.00108
32	0.00432	0.00432	0.00432	0.00432	0.00432	0.00432	0.00432	0.00432	0.00432	0.00432	0.00264	0.00264	0.00264	0.00264	0.00264	0.00264	0.00264	0.00264	0.00264	0.00264	0.00148	0.00148	0.00148	0.00148	0.00148	0.00148	0.00148	0.00148	0.00148	0.00148	0.0012	0.0012	0.0012	0.0012	0.0012	0.0012	0.0012	0.0012	0.0012	0.0012	0.00115	0.00115	0.00115	0.00115	0.00115	0.00115	0.00115	0.00115	0.00115
33	0.00426	0.00426	0.00426	0.00426	0.00426	0.00426	0.00426	0.00426	0.00426	0.00426	0.0028	0.0028	0.0028	0.0028	0.0028	0.0028	0.0028	0.0028	0.0028	0.0028	0.00149	0.00149	0.00149	0.00149	0.00149	0.00149	0.00149	0.00149	0.00149	0.00149	0.00131	0.00131	0.00131	0.00131	0.00131	0.00131	0.00131	0.00131	0.00131	0.00131	0.00119	0.00119	0.00119	0.00119	0.00119	0.00119	0.00119	0.00119	0.00119
34	0.00437	0.00437	0.00437	0.00437	0.00437	0.00437	0.00437	0.00437	0.00437	0.00437	0.00282	0.00282	0.00282	0.00282	0.00282	0.00282	0.00282	0.00282	0.00282	0.00282	0.00149	0.00149	0.00149	0.00149	0.00149	0.00149	0.00149	0.00149	0.00149	0.00149	0.00146	0.00146	0.00146	0.00146	0.00146	0.00146	0.00146	0.00146	0.00146	0.00146	0.00119	0.00119	0.00119	0.00119	0.00119	0.00119	0.00119	0.00119	0.00119
35	0.00458	0.00458	0.00458	0.00458	0.00458	0.00458	0.00458	0.00458	0.00458	0.00458	0.00288	0.00288	0.00288	0.00288	0.00288	0.00288	0.00288	0.00288	0.00288	0.00288	0.00158	0.00158	0.00158	0.00158	0.00158	0.00158	0.00158	0.00158	0.00158	0.00158	0.00157	0.00157	0.00157	0.00157	0.00157	0.00157	0.00157	0.00157	0.00157	0.00157	0.00121	0.00121	0.00121	0.00121	0.00121	0.00121	0.00121	0.00121	0.00121
36	0.00494	0.00494	0.00494	0.00494	0.00494	0.00494	0.00494	0.00494	0.00494	0.00494	0.0028	0.0028	0.0028	0.0028	0.0028	0.0028	0.0028	0.0028	0.0028	0.0028	0.00166	0.00166	0.00166	0.00166	0.00166	0.00166	0.00166	0.00166	0.00166	0.00166	0.00165	0.00165	0.00165	0.00165	0.00165	0.00165	0.00165	0.00165	0.00165	0.00165	0.00126	0.00126	0.00126	0.00126	0.00126	0.00126	0.00126	0.00126	0.00126
37	0.00482	0.00482	0.00482	0.00482	0.00482	0.00482	0.00482	0.00482	0.00482	0.00482	0.00279	0.00279	0.00279	0.00279	0.00279	0.00279	0.00279	0.00279	0.00279	0.00279	0.00188	0.00188	0.00188	0.00188	0.00188	0.00188	0.00188	0.00188	0.00188	0.00188	0.00183	0.00183	0.00183	0.00183	0.00183	0.00183	0.00183	0.00183	0.00183	0.00183	0.00134	0.00134	0.00134	0.00134	0.00134	0.00134	0.00134	0.00134	0.00134
38	0.00451	0.00451	0.00451	0.00451	0.00451	0.00451	0.00451	0.00451	0.00451	0.00451	0.00284	0.00284	0.00284	0.00284	0.00284	0.00284	0.00284	0.00284	0.00284	0.00284	0.00196	0.00196	0.00196	0.00196	0.00196	0.00196	0.00196	0.00196	0.00196	0.00196	0.00202	0.00202	0.00202	0.00202	0.00202	0.00202	0.00202	0.00202	0.00202	0.00202	0.00142	0.00142	0.00142	0.00142	0.00142	0.00142	0.00142	0.00142	0.00142
39	0.00448	0.00448	0.00448	0.00448	0.00448	0.00448	0.00448	0.00448	0.00448	0.00448	0.00283	0.00283	0.00283	0.00283	0.00283	0.00283	0.00283	0.00283	0.00283	0.00283	0.00208	0.00208	0.00208	0.00208	0.00208	0.00208	0.00208	0.00208	0.00208	0.00208	0.00219	0.00219	0.00219	0.00219	0.00219	0.00219	0.00219	0.00219	0.00219	0.00219	0.00153	0.00153	0.00153	0.00153	0.00153	0.00153	0.00153	0.00153	0.00153
40	0.0046	0.0046	0.0046	0.0046	0.0046	0.0046	0.0046	0.0046	0.0046	0.0046	0.00297	0.00297	0.00297	0.00297	0.00297	0.00297	0.00297	0.00297	0.00297	0.00297	0.00235	0.00235	0.00235	0.00235	0.00235	0.00235	0.00235	0.00235	0.00235	0.00235	0.00232	0.00232	0.00232	0.00232	0.00232	0.00232	0.00232	0.00232	0.00232	0.00232	0.00164	0.00164	0.00164	0.00164	0.00164	0.00164	0.00164	0.00164	0.00164
41	0.00469	0.00469	0.00469	0.00469	0.00469	0.00469	0.00469	0.00469	0.00469	0.00469	0.00318	0.00318	0.00318	0.00318	0.00318	0.00318	0.00318	0.00318	0.00318	0.00318	0.00246	0.00246	0.00246	0.00246	0.00246	0.00246	0.00246	0.00246	0.00246	0.00246	0.0025	0.0025	0.0025	0.0025	0.0025	0.0025	0.0025	0.0025	0.0025	0.0025	0.00172	0.00172	0.00172	0.00172	0.00172	0.00172	0.00172	0.00172	0.00172
42	0.00476	0.00476	0.00476	0.00476	0.00476	0.00476	0.00476	0.00476	0.00476	0.00476	0.00332	0.00332	0.00332	0.00332	0.00332	0.00332	0.00332	0.00332	0.00332	0.00332	0.00273	0.00273	0.00273	0.00273	0.00273	0.00273	0.00273	0.00273	0.00273	0.00273	0.00266	0.00266	0.00266	0.00266	0.00266	0.00266	0.00266	0.00266	0.00266	0.00266	0.00183	0.00183	0.00183	0.00183	0.00183	0.00183	0.00183	0.00183	0.00183
43	0.00503	0.00503	0.00503	0.00503	0.00503	0.00503	0.00503	0.00503	0.00503	0.00503	0.00346	0.00346	0.00346	0.00346	0.00346	0.00346	0.00346	0.00346	0.00346	0.00346	0.00301	0.00301	0.00301	0.00301	0.00301	0.00301	0.00301	0.00301	0.00301	0.00301	0.00282	0.00282	0.00282	0.00282	0.00282	0.00282	0.00282	0.00282	0.00282	0.00282	0.00197	0.00197	0.00197	0.00197	0.00197	0.00197	0.00197	0.00197	0.00197
44	0.00505	0.00505	0.00505	0.00505	0.00505	0.00505	0.00505	0.00505	0.00505	0.00505	0.00351	0.00351	0.00351	0.00351	0.00351	0.00351	0.00351	0.00351	0.00351	0.00351	0.00324	0.00324	0.00324	0.00324	0.00324	0.00324	0.00324	0.00324	0.00324	0.00324	0.00296	0.00296	0.00296	0.00296	0.00296	0.00296	0.00296	0.00296	0.00296	0.00296	0.00216	0.00216	0.00216	0.00216	0.00216	0.00216	0.00216	0.00216	0.00216
45	0.00526	0.00526	0.00526	0.00526	0.00526	0.00526	0.00526	0.00526	0.00526	0.00526	0.00365	0.00365	0.00365	0.00365	0.00365	0.00365	0.00365	0.00365	0.00365	0.00365	0.00359	0.00359	0.00359	0.00359	0.00359	0.00359	0.00359	0.00359	0.00359	0.00359	0.00307	0.00307	0.00307	0.00307	0.00307	0.00307	0.00307	0.00307	0.00307	0.00307	0.00234	0.00234	0.00234	0.00234	0.00234	0.00234	0.00234	0.00234	0.00234
46	0.00539	0.00539	0.00539	0.00539	0.00539	0.00539	0.00539	0.00539	0.00539	0.00539	0.00399	0.00399	0.00399	0.00399	0.00399	0.00399	0.00399	0.00399	0.00399	0.00399	0.00393	0.00393	0.00393	0.00393	0.00393	0.00393	0.00393	0.00393	0.00393	0.00393	0.00324	0.00324	0.00324	0.00324	0.00324	0.00324	0.00324	0.00324	0.00324	0.00324	0.00252	0.00252	0.00252	0.00252	0.00252	0.00252	0.00252	0.00252	0.00252
47	0.00575	0.00575	0.00575	0.00575	0.00575	0.00575	0.00575	0.00575	0.00575	0.00575	0.00436	0.00436	0.00436	0.00436	0.00436	0.00436	0.00436	0.00436	0.00436	0.00436	0.00422	0.00422	0.00422	0.00422	0.00422	0.00422	0.00422	0.00422	0.00422	0.00422	0.00341	0.00341	0.00341	0.00341	0.00341	0.00341	0.00341	0.00341	0.00341	0.00341	0.00277	0.00277	0.00277	0.00277	0.00277	0.00277	0.00277	0.00277	0.00277
48	0.00592	0.00592	0.00592	0.00592	0.00592	0.00592	0.00592	0.00592	0.00592	0.00592	0.00466	0.00466	0.00466	0.00466	0.00466	0.00466	0.00466	0.00466	0.00466	0.00466	0.00467	0.00467	0.00467	0.00467	0.00467	0.00467	0.00467	0.00467	0.00467	0.00467	0.00367	0.00367	0.00367	0.00367	0.00367	0.00367	0.00367	0.00367	0.00367	0.00367	0.00303	0.00303	0.00303	0.00303	0.00303	0.00303	0.00303	0.00303	0.00303
49	0.00628	0.00628	0.00628	0.00628	0.00628	0.00628	0.00628	0.00628	0.00628	0.00628	0.00494	0.00494	0.00494	0.00494	0.00494	0.00494	0.00494	0.00494	0.00494	0.00494	0.00487	0.00487	0.00487	0.00487	0.00487	0.00487	0.00487	0.00487	0.00487	0.00487	0.0038	0.0038	0.0038	0.0038	0.0038	0.0038	0.0038	0.0038	0.0038	0.0038	0.00323	0.00323	0.00323	0.00323	0.00323	0.00323	0.00323	0.00323	0.00323
50	0.00656	0.00656	0.00656	0.00656	0.00656	0.00656	0.00656	0.00656	0.00656	0.00656	0.00543	0.00543	0.00543	0.00543	0.00543	0.00543	0.00543	0.00543	0.00543	0.00543	0.00528	0.00528	0.00528	0.00528	0.00528	0.00528	0.00528	0.00528	0.00528	0.00528	0.00418	0.00418	0.00418	0.00418	0.00418	0.00418	0.00418	0.00418	0.00418	0.00418	0.00356	0.00356	0.00356	0.00356	0.00356	0.00356	0.00356	0.00356	0.00356
51	0.00727	0.00727	0.00727	0.00727	0.00727	0.00727	0.00727	0.00727	0.00727	0.00727	0.00588	0.00588	0.00588	0.00588	0.00588	0.00588	0.00588	0.00588	0.00588	0.00588	0.00556	0.00556	0.00556	0.00556	0.00556	0.00556	0.00556	0.00556	0.00556	0.00556	0.00446	0.00446	0.00446	0.00446	0.00446	0.00446	0.00446	0.00446	0.00446	0.00446	0.00381	0.00381	0.00381	0.00381	0.00381	0.00381	0.00381	0.00381	0.00381
52	0.00765	0.00765	0.00765	0.00765	0.00765	0.00765	0.00765	0.00765	0.00765	0.00765	0.00638	0.00638	0.00638	0.00638	0.00638	0.00638	0.00638	0.00638	0.00638	0.00638	0.00577	0.00577	0.00577	0.00577	0.00577	0.00577	0.00577	0.00577	0.00577	0.00577	0.00467	0.00467	0.00467	0.00467	0.00467	0.00467	0.00467	0.00467	0.00467	0.00467	0.00413	0.00413	0.00413	0.00413	0.00413	0.00413	0.00413	0.00413	0.00413
53	0.00805	0.00805	0.00805	0.00805	0.00805	0.00805	0.00805	0.00805	0.00805	0.00805	0.00685	0.00685	0.00685	0.00685	0.00685	0.00685	0.00685	0.00685	0.00685	0.00685	0.00624	0.00624	0.00624	0.00624	0.00624	0.00624	0.00624	0.00624	0.00624	0.00624	0.00518	0.00518	0.00518	0.00518	0.00518	0.00518	0.00518	0.00518	0.00518	0.00518	0.00453	0.00453	0.00453	0.00453	0.00453	0.00453	0.00453	0.00453	0.00453
54	0.00807	0.00807	0.00807	0.00807	0.00807	0.00807	0.00807	0.00807	0.00807	0.00807	0.00722	0.00722	0.00722	0.00722	0.00722	0.00722	0.00722	0.00722	0.00722	0.00722	0.00652	0.00652	0.00652	0.00652	0.00652	0.00652	0.00652	0.00652	0.00652	0.00652	0.00553	0.00553	0.00553	0.00553	0.00553	0.00553	0.00553	0.00553	0.00553	0.00553	0.00491	0.00491	0.00491	0.00491	0.00491	0.00491	0.00491	0.00491	0.00491
55	0.00837	0.00837	0.00837	0.00837	0.00837	0.00837	0.00837	0.00837	0.00837	0.00837	0.00751	0.00751	0.00751	0.00751	0.00751	0.00751	0.00751	0.00751	0.00751	0.00751	0.00686	0.00686	0.00686	0.00686	0.00686	0.00686	0.00686	0.00686	0.00686	0.00686	0.00603	0.00603	0.00603	0.00603	0.00603	0.00603	0.00603	0.00603	0.00603	0.00603	0.00537	0.00537	0.00537	0.00537	0.00537	0.00537	0.00537	0.00537	0.00537
56	0.00914	0.00914	0.00914	0.00914	0.00914	0.00914	0.00914	0.00914	0.00914	0.00914	0.00808	0.00808	0.00808	0.00808	0.00808	0.00808	0.00808	0.00808	0.00808	0.00808	0.00726	0.00726	0.00726	0.00726	0.00726	0.00726	0.00726	0.00726	0.00726	0.00726	0.00632	0.00632	0.00632	0.00632	0.00632	0.00632	0.00632	0.00632	0.00632	0.00632	0.00571	0.00571	0.00571	0.00571	0.00571	0.00571	0.00571	0.00571	0.00571
57	0.0099	0.0099	0.0099	0.0099	0.0099	0.0099	0.0099	0.0099	0.0099	0.0099	0.00876	0.00876	0.00876	0.00876	0.00876	0.00876	0.00876	0.00876	0.00876	0.00876	0.0076	0.0076	0.0076	0.0076	0.0076	0.0076	0.0076	0.0076	0.0076	0.0076	0.00692	0.00692	0.00692	0.00692	0.00692	0.00692	0.00692	0.00692	0.00692	0.00692	0.00628	0.00628	0.00628	0.00628	0.00628	0.00628	0.00628	0.00628	0.00628
58	0.01038	0.01038	0.01038	0.01038	0.01038	0.01038	0.01038	0.01038	0.01038	0.01038	0.00982	0.00982	0.00982	0.00982	0.00982	0.00982	0.00982	0.00982	0.00982	0.00982	0.00813	0.00813	0.00813	0.00813	0.00813	0.00813	0.00813	0.00813	0.00813	0.00813	0.00773	0.00773	0.00773	0.00773	0.00773	0.00773	0.00773	0.00773	0.00773	0.00773	0.00671	0.00671	0.00671	0.00671	0.00671	0.00671	0.00671	0.00671	0.00671
59	0.01108	0.01108	0.01108	0.01108	0.01108	0.01108	0.01108	0.01108	0.01108	0.01108	0.01041	0.01041	0.01041	0.01041	0.01041	0.01041	0.01041	0.01041	0.01041	0.01041	0.00862	0.00862	0.00862	0.00862	0.00862	0.00862	0.00862	0.00862	0.00862	0.00862	0.00825	0.00825	0.00825	0.00825	0.00825	0.00825	0.00825	0.00825	0.00825	0.00825	0.00736	0.00736	0.00736	0.00736	0.00736	0.00736	0.00736	0.00736	0.00736
60	0.01237	0.01237	0.01237	0.01237	0.01237	0.01237	0.01237	0.01237	0.01237	0.01237	0.01123	0.01123	0.01123	0.01123	0.01123	0.01123	0.01123	0.01123	0.01123	0.01123	0.00954	0.00954	0.00954	0.00954	0.00954	0.00954	0.00954	0.00954	0.00954	0.00954	0.00891	0.00891	0.00891	0.00891	0.00891	0.00891	0.00891	0.00891	0.00891	0.00891	0.00797	0.00797	0.00797	0.00797	0.00797	0.00797	0.00797	0.00797	0.00797
61	0.01331	0.01331	0.01331	0.01331	0.01331	0.01331	0.01331	0.01331	0.01331	0.01331	0.01197	0.01197	0.01197	0.01197	0.01197	0.01197	0.01197	0.01197	0.01197	0.01197	0.0103	0.0103	0.0103	0.0103	0.0103	0.0103	0.0103	0.0103	0.0103	0.0103	0.00961	0.00961	0.00961	0.00961	0.00961	0.00961	0.00961	0.00961	0.00961	0.00961	0.00863	0.00863	0.00863	0.00863	0.00863	0.00863	0.00863	0.00863	0.00863
62	0.01474	0.01474	0.01474	0.01474	0.01474	0.01474	0.01474	0.01474	0.01474	0.01474	0.01272	0.01272	0.01272	0.01272	0.01272	0.01272	0.01272	0.01272	0.01272	0.01272	0.01112	0.01112	0.01112	0.01112	0.01112	0.01112	0.01112	0.01112	0.01112	0.01112	0.01023	0.01023	0.01023	0.01023	0.01023	0.01023	0.01023	0.01023	0.01023	0.01023	0.00949	0.00949	0.00949	0.00949	0.00949	0.00949	0.00949	0.00949	0.00949
63	0.01606	0.01606	0.01606	0.01606	0.01606	0.01606	0.01606	0.01606	0.01606	0.01606	0.0135	0.0135	0.0135	0.0135	0.0135	0.0135	0.0135	0.0135	0.0135	0.0135	0.01218	0.01218	0.01218	0.01218	0.01218	0.01218	0.01218	0.01218	0.01218	0.01218	0.01131	0.01131	0.01131	0.01131	0.01131	0.01131	0.01131	0.01131	0.01131	0.01131	0.01037	0.01037	0.01037	0.01037	0.01037	0.01037	0.01037	0.01037	0.01037
64	0.01674	0.01674	0.01674	0.01674	0.01674	0.01674	0.01674	0.01674	0.01674	0.01674	0.01414	0.01414	0.01414	0.01414	0.01414	0.01414	0.01414	0.01414	0.01414	0.01414	0.01314	0.01314	0.01314	0.01314	0.01314	0.01314	0.01314	0.01314	0.01314	0.01314	0.01213	0.01213	0.01213	0.01213	0.01213	0.01213	0.01213	0.01213	0.01213	0.01213	0.01132	0.01132	0.01132	0.01132	0.01132	0.01132	0.01132	0.01132	0.01132
65	0.01794	0.01794	0.01794	0.01794	0.01794	0.01794	0.01794	0.01794	0.01794	0.01794	0.01465	0.01465	0.01465	0.01465	0.01465	0.01465	0.01465	0.01465	0.01465	0.01465	0.01423	0.01423	0.01423	0.01423	0.01423	0.01423	0.01423	0.01423	0.01423	0.01423	0.01314	0.01314	0.01314	0.01314	0.01314	0.01314	0.01314	0.01314	0.01314	0.01314	0.0124	0.0124	0.0124	0.0124	0.0124	0.0124	0.0124	0.0124	0.0124
66	0.01949	0.01949	0.01949	0.01949	0.01949	0.01949	0.01949	0.01949	0.01949	0.01949	0.01575	0.01575	0.01575	0.01575	0.01575	0.01575	0.01575	0.01575	0.01575	0.01575	0.01551	0.01551	0.01551	0.01551	0.01551	0.01551	0.01551	0.01551	0.01551	0.01551	0.01428	0.01428	0.01428	0.01428	0.01428	0.01428	0.01428	0.01428	0.01428	0.01428	0.01358	0.01358	0.01358	0.01358	0.01358	0.01358	0.01358	0.01358	0.01358
67	0.02081	0.02081	0.02081	0.02081	0.02081	0.02081	0.02081	0.02081	0.02081	0.02081	0.01694	0.01694	0.01694	0.01694	0.01694	0.01694	0.01694	0.01694	0.01694	0.01694	0.01666	0.01666	0.01666	0.01666	0.01666	0.01666	0.01666	0.01666	0.01666	0.01666	0.01533	0.01533	0.01533	0.01533	0.01533	0.01533	0.01533	0.01533	0.01533	0.01533	0.01483	0.01483	0.01483	0.01483	0.01483	0.01483	0.01483	0.01483	0.01483
68	0.02165	0.02165	0.02165	0.02165	0.02165	0.02165	0.02165	0.02165	0.02165	0.02165	0.01831	0.01831	0.01831	0.01831	0.01831	0.01831	0.01831	0.01831	0.01831	0.01831	0.0176	0.0176	0.0176	0.0176	0.0176	0.0176	0.0176	0.0176	0.0176	0.0176	0.01675	0.01675	0.01675	0.01675	0.01675	0.01675	0.01675	0.01675	0.01675	0.01675	0.01614	0.01614	0.01614	0.01614	0.01614	0.01614	0.01614	0.01614	0.01614
69	0.02296	0.02296	0.02296	0.02296	0.02296	0.02296	0.02296	0.02296	0.02296	0.02296	0.01951	0.01951	0.01951	0.01951	0.01951	0.01951	0.01951	0.01951	0.01951	0.01951	0.01886	0.01886	0.01886	0.01886	0.01886	0.01886	0.01886	0.01886	0.01886	0.01886	0.01825	0.01825	0.01825	0.01825	0.01825	0.01825	0.01825	0.01825	0.01825	0.01825	0.01753	0.01753	0.01753	0.01753	0.01753	0.01753	0.01753	0.01753	0.01753
70	0.02513	0.02513	0.02513	0.02513	0.02513	0.02513	0.02513	0.02513	0.02513	0.02513	0.02194	0.02194	0.02194	0.02194	0.02194	0.02194	0.02194	0.02194	0.02194	0.02194	0.02032	0.02032	0.02032	0.02032	0.02032	0.02032	0.02032	0.02032	0.02032	0.02032	0.01981	0.01981	0.01981	0.01981	0.01981	0.01981	0.01981	0.01981	0.01981	0.01981	0.01912	0.01912	0.01912	0.01912	0.01912	0.01912	0.01912	0.01912	0.01912
71	0.02737	0.02737	0.02737	0.02737	0.02737	0.02737	0.02737	0.02737	0.02737	0.02737	0.02346	0.02346	0.02346	0.02346	0.02346	0.02346	0.02346	0.02346	0.02346	0.02346	0.02207	0.02207	0.02207	0.02207	0.02207	0.02207	0.02207	0.02207	0.02207	0.02207	0.02142	0.02142	0.02142	0.02142	0.02142	0.02142	0.02142	0.02142	0.02142	0.02142	0.0209	0.0209	0.0209	0.0209	0.0209	0.0209	0.0209	0.0209	0.0209
72	0.03027	0.03027	0.03027	0.03027	0.03027	0.03027	0.03027	0.03027	0.03027	0.03027	0.02529	0.02529	0.02529	0.02529	0.02529	0.02529	0.02529	0.02529	0.02529	0.02529	0.02413	0.02413	0.02413	0.02413	0.02413	0.02413	0.02413	0.02413	0.02413	0.02413	0.02372	0.02372	0.02372	0.02372	0.02372	0.02372	0.02372	0.02372	0.02372	0.02372	0.02273	0.02273	0.02273	0.02273	0.02273	0.02273	0.02273	0.02273	0.02273
73	0.03229	0.03229	0.03229	0.03229	0.03229	0.03229	0.03229	0.03229	0.03229	0.03229	0.02808	0.02808	0.02808	0.02808	0.02808	0.02808	0.02808	0.02808	0.02808	0.02808	0.02659	0.02659	0.02659	0.02659	0.02659	0.02659	0.02659	0.02659	0.02659	0.02659	0.02578	0.02578	0.02578	0.02578	0.02578	0.02578	0.02578	0.02578	0.02578	0.02578	0.02461	0.02461	0.02461	0.02461	0.02461	0.02461	0.02461	0.02461	0.02461
74	0.03419	0.03419	0.03419	0.03419	0.03419	0.03419	0.03419	0.03419	0.03419	0.03419	0.03057	0.03057	0.03057	0.03057	0.03057	0.03057	0.03057	0.03057	0.03057	0.03057	0.02868	0.02868	0.02868	0.02868	0.02868	0.02868	0.02868	0.02868	0.02868	0.02868	0.02803	0.02803	0.02803	0.02803	0.02803	0.02803	0.02803	0.02803	0.02803	0.02803	0.02661	0.02661	0.02661	0.02661	0.02661	0.02661	0.02661	0.02661	0.02661
75	0.03628	0.03628	0.03628	0.03628	0.03628	0.03628	0.03628	0.03628	0.03628	0.03628	0.03347	0.03347	0.03347	0.03347	0.03347	0.03347	0.03347	0.03347	0.03347	0.03347	0.03149	0.03149	0.03149	0.03149	0.03149	0.03149	0.03149	0.03149	0.03149	0.03149	0.03066	0.03066	0.03066	0.03066	0.03066	0.03066	0.03066	0.03066	0.03066	0.03066	0.02895	0.02895	0.02895	0.02895	0.02895	0.02895	0.02895	0.02895	0.02895
76	0.03935	0.03935	0.03935	0.03935	0.03935	0.03935	0.03935	0.03935	0.03935	0.03935	0.03654	0.03654	0.03654	0.03654	0.03654	0.03654	0.03654	0.03654	0.03654	0.03654	0.0345	0.0345	0.0345	0.0345	0.0345	0.0345	0.0345	0.0345	0.0345	0.0345	0.0337	0.0337	0.0337	0.0337	0.0337	0.0337	0.0337	0.0337	0.0337	0.0337	0.03168	0.03168	0.03168	0.03168	0.03168	0.03168	0.03168	0.03168	0.03168
77	0.04218	0.04218	0.04218	0.04218	0.04218	0.04218	0.04218	0.04218	0.04218	0.04218	0.03991	0.03991	0.03991	0.03991	0.03991	0.03991	0.03991	0.03991	0.03991	0.03991	0.03748	0.03748	0.03748	0.03748	0.03748	0.03748	0.03748	0.03748	0.03748	0.03748	0.03707	0.03707	0.03707	0.03707	0.03707	0.03707	0.03707	0.03707	0.03707	0.03707	0.03467	0.03467	0.03467	0.03467	0.03467	0.03467	0.03467	0.03467	0.03467
78	0.04627	0.04627	0.04627	0.04627	0.04627	0.04627	0.04627	0.04627	0.04627	0.04627	0.04363	0.04363	0.04363	0.04363	0.04363	0.04363	0.04363	0.04363	0.04363	0.04363	0.04127	0.04127	0.04127	0.04127	0.04127	0.04127	0.04127	0.04127	0.04127	0.04127	0.04078	0.04078	0.04078	0.04078	0.04078	0.04078	0.04078	0.04078	0.04078	0.04078	0.03791	0.03791	0.03791	0.03791	0.03791	0.03791	0.03791	0.03791	0.03791
79	0.04954	0.04954	0.04954	0.04954	0.04954	0.04954	0.04954	0.04954	0.04954	0.04954	0.04707	0.04707	0.04707	0.04707	0.04707	0.04707	0.04707	0.04707	0.04707	0.04707	0.04622	0.04622	0.04622	0.04622	0.04622	0.04622	0.04622	0.04622	0.04622	0.04622	0.04491	0.04491	0.04491	0.04491	0.04491	0.04491	0.04491	0.04491	0.04491	0.04491	0.04148	0.04148	0.04148	0.04148	0.04148	0.04148	0.04148	0.04148	0.04148
80	0.0562	0.0562	0.0562	0.0562	0.0562	0.0562	0.0562	0.0562	0.0562	0.0562	0.05072	0.05072	0.05072	0.05072	0.05072	0.05072	0.05072	0.05072	0.05072	0.05072	0.05102	0.05102	0.05102	0.05102	0.05102	0.05102	0.05102	0.05102	0.05102	0.05102	0.04965	0.04965	0.04965	0.04965	0.04965	0.04965	0.04965	0.04965	0.04965	0.04965	0.04561	0.04561	0.04561	0.04561	0.04561	0.04561	0.04561	0.04561	0.04561
81	0.06011	0.06011	0.06011	0.06011	0.06011	0.06011	0.06011	0.06011	0.06011	0.06011	0.05507	0.05507	0.05507	0.05507	0.05507	0.05507	0.05507	0.05507	0.05507	0.05507	0.05613	0.05613	0.05613	0.05613	0.05613	0.05613	0.05613	0.05613	0.05613	0.05613	0.05502	0.05502	0.05502	0.05502	0.05502	0.05502	0.05502	0.05502	0.05502	0.05502	0.05039	0.05039	0.05039	0.05039	0.05039	0.05039	0.05039	0.05039	0.05039
82	0.06453	0.06453	0.06453	0.06453	0.06453	0.06453	0.06453	0.06453	0.06453	0.06453	0.0604	0.0604	0.0604	0.0604	0.0604	0.0604	0.0604	0.0604	0.0604	0.0604	0.06343	0.06343	0.06343	0.06343	0.06343	0.06343	0.06343	0.06343	0.06343	0.06343	0.06094	0.06094	0.06094	0.06094	0.06094	0.06094	0.06094	0.06094	0.06094	0.06094	0.05585	0.05585	0.05585	0.05585	0.05585	0.05585	0.05585	0.05585	0.05585
83	0.07291	0.07291	0.07291	0.07291	0.07291	0.07291	0.07291	0.07291	0.07291	0.07291	0.06893	0.06893	0.06893	0.06893	0.06893	0.06893	0.06893	0.06893	0.06893	0.06893	0.07024	0.07024	0.07024	0.07024	0.07024	0.07024	0.07024	0.07024	0.07024	0.07024	0.06745	0.06745	0.06745	0.06745	0.06745	0.06745	0.06745	0.06745	0.06745	0.06745	0.06212	0.06212	0.06212	0.06212	0.06212	0.06212	0.06212	0.06212	0.06212
84	0.07979	0.07979	0.07979	0.07979	0.07979	0.07979	0.07979	0.07979	0.07979	0.07979	0.07585	0.07585	0.07585	0.07585	0.07585	0.07585	0.07585	0.07585	0.07585	0.07585	0.07814	0.07814	0.07814	0.07814	0.07814	0.07814	0.07814	0.07814	0.07814	0.07814	0.07476	0.07476	0.07476	0.07476	0.07476	0.07476	0.07476	0.07476	0.07476	0.07476	0.06929	0.06929	0.06929	0.06929	0.06929	0.06929	0.06929	0.06929	0.06929
85	0.08888	0.08888	0.08888	0.08888	0.08888	0.08888	0.08888	0.08888	0.08888	0.08888	0.08466	0.08466	0.08466	0.08466	0.08466	0.08466	0.08466	0.08466	0.08466	0.08466	0.08701	0.08701	0.08701	0.08701	0.08701	0.08701	0.08701	0.08701	0.08701	0.08701	0.08303	0.08303	0.08303	0.08303	0.08303	0.08303	0.08303	0.08303	0.08303	0.08303	0.07742	0.07742	0.07742	0.07742	0.07742	0.07742	0.07742	0.07742	0.07742
86	0.0966	0.0966	0.0966	0.0966	0.0966	0.0966	0.0966	0.0966	0.0966	0.0966	0.09392	0.09392	0.09392	0.09392	0.09392	0.09392	0.09392	0.09392	0.09392	0.09392	0.09691	0.09691	0.09691	0.09691	0.09691	0.09691	0.09691	0.09691	0.09691	0.09691	0.09239	0.09239	0.09239	0.09239	0.09239	0.09239	0.09239	0.09239	0.09239	0.09239	0.08651	0.08651	0.08651	0.08651	0.08651	0.08651	0.08651	0.08651	0.08651
87	0.10639	0.10639	0.10639	0.10639	0.10639	0.10639	0.10639	0.10639	0.10639	0.10639	0.10383	0.10383	0.10383	0.10383	0.10383	0.10383	0.10383	0.10383	0.10383	0.10383	0.10801	0.10801	0.10801	0.10801	0.10801	0.10801	0.10801	0.10801	0.10801	0.10801	0.10288	0.10288	0.10288	0.10288	0.10288	0.10288	0.10288	0.10288	0.10288	0.10288	0.09656	0.09656	0.09656	0.09656	0.09656	0.09656	0.09656	0.09656	0.09656
88	0.11968	0.11968	0.11968	0.11968	0.11968	0.11968	0.11968	0.11968	0.11968	0.11968	0.11634	0.11634	0.11634	0.11634	0.11634	0.11634	0.11634	0.11634	0.11634	0.11634	0.12038	0.12038	0.12038	0.12038	0.12038	0.12038	0.12038	0.12038	0.12038	0.12038	0.1145	0.1145	0.1145	0.1145	0.1145	0.1145	0.1145	0.1145	0.1145	0.1145	0.10754	0.10754	0.10754	0.10754	0.10754	0.10754	0.10754	0.10754	0.10754
89	0.1269	0.1269	0.1269	0.1269	0.1269	0.1269	0.1269	0.1269	0.1269	0.1269	0.13286	0.13286	0.13286	0.13286	0.13286	0.13286	0.13286	0.13286	0.13286	0.13286	0.13401	0.13401	0.13401	0.13401	0.13401	0.13401	0.13401	0.13401	0.13401	0.13401	0.12722	0.12722	0.12722	0.12722	0.12722	0.12722	0.12722	0.12722	0.12722	0.12722	0.11946	0.11946	0.11946	0.11946	0.11946	0.11946	0.11946	0.11946	0.11946
90	0.13718	0.13718	0.13718	0.13718	0.13718	0.13718	0.13718	0.13718	0.13718	0.13718	0.14762	0.14762	0.14762	0.14762	0.14762	0.14762	0.14762	0.14762	0.14762	0.14762	0.14886	0.14886	0.14886	0.14886	0.14886	0.14886	0.14886	0.14886	0.14886	0.14886	0.141	0.141	0.141	0.141	0.141	0.141	0.141	0.141	0.141	0.141	0.13232	0.13232	0.13232	0.13232	0.13232	0.13232	0.13232	0.13232	0.13232
91	0.14864	0.14864	0.14864	0.14864	0.14864	0.14864	0.14864	0.14864	0.14864	0.14864	0.16227	0.16227	0.16227	0.16227	0.16227	0.16227	0.16227	0.16227	0.16227	0.16227	0.16486	0.16486	0.16486	0.16486	0.16486	0.16486	0.16486	0.16486	0.16486	0.16486	0.15582	0.15582	0.15582	0.15582	0.15582	0.15582	0.15582	0.15582	0.15582	0.15582	0.14614	0.14614	0.14614	0.14614	0.14614	0.14614	0.14614	0.14614	0.14614
92	0.16007	0.16007	0.16007	0.16007	0.16007	0.16007	0.16007	0.16007	0.16007	0.16007	0.18119	0.18119	0.18119	0.18119	0.18119	0.18119	0.18119	0.18119	0.18119	0.18119	0.18192	0.18192	0.18192	0.18192	0.18192	0.18192	0.18192	0.18192	0.18192	0.18192	0.17166	0.17166	0.17166	0.17166	0.17166	0.17166	0.17166	0.17166	0.17166	0.17166	0.16096	0.16096	0.16096	0.16096	0.16096	0.16096	0.16096	0.16096	0.16096
93	0.18423	0.18423	0.18423	0.18423	0.18423	0.18423	0.18423	0.18423	0.18423	0.18423	0.20041	0.20041	0.20041	0.20041	0.20041	0.20041	0.20041	0.20041	0.20041	0.20041	0.2	0.2	0.2	0.2	0.2	0.2	0.2	0.2	0.2	0.2	0.1885	0.1885	0.1885	0.1885	0.1885	0.1885	0.1885	0.1885	0.1885	0.1885	0.17679	0.17679	0.17679	0.17679	0.17679	0.17679	0.17679	0.17679	0.17679
94	0.20021	0.20021	0.20021	0.20021	0.20021	0.20021	0.20021	0.20021	0.20021	0.20021	0.22104	0.22104	0.22104	0.22104	0.22104	0.22104	0.22104	0.22104	0.22104	0.22104	0.21903	0.21903	0.21903	0.21903	0.21903	0.21903	0.21903	0.21903	0.21903	0.21903	0.20635	0.20635	0.20635	0.20635	0.20635	0.20635	0.20635	0.20635	0.20635	0.20635	0.19367	0.19367	0.19367	0.19367	0.19367	0.19367	0.19367	0.19367	0.19367
95	0.22006	0.22006	0.22006	0.22006	0.22006	0.22006	0.22006	0.22006	0.22006	0.22006	0.24247	0.24247	0.24247	0.24247	0.24247	0.24247	0.24247	0.24247	0.24247	0.24247	0.23808	0.23808	0.23808	0.23808	0.23808	0.23808	0.23808	0.23808	0.23808	0.23808	0.2242	0.2242	0.2242	0.2242	0.2242	0.2242	0.2242	0.2242	0.2242	0.2242	0.21054	0.21054	0.21054	0.21054	0.21054	0.21054	0.21054	0.21054	0.21054
96	0.23851	0.23851	0.23851	0.23851	0.23851	0.23851	0.23851	0.23851	0.23851	0.23851	0.26366	0.26366	0.26366	0.26366	0.26366	0.26366	0.26366	0.26366	0.26366	0.26366	0.25681	0.25681	0.25681	0.25681	0.25681	0.25681	0.25681	0.25681	0.25681	0.25681	0.24176	0.24176	0.24176	0.24176	0.24176	0.24176	0.24176	0.24176	0.24176	0.24176	0.22714	0.22714	0.22714	0.22714	0.22714	0.22714	0.22714	0.22714	0.22714
97	0.25991	0.25991	0.25991	0.25991	0.25991	0.25991	0.25991	0.25991	0.25991	0.25991	0.2842	0.2842	0.2842	0.2842	0.2842	0.2842	0.2842	0.2842	0.2842	0.2842	0.2749	0.2749	0.2749	0.2749	0.2749	0.2749	0.2749	0.2749	0.2749	0.2749	0.25872	0.25872	0.25872	0.25872	0.25872	0.25872	0.25872	0.25872	0.25872	0.25872	0.24315	0.24315	0.24315	0.24315	0.24315	0.24315	0.24315	0.24315	0.24315
98	0.27881	0.27881	0.27881	0.27881	0.27881	0.27881	0.27881	0.27881	0.27881	0.27881	0.30367	0.30367	0.30367	0.30367	0.30367	0.30367	0.30367	0.30367	0.30367	0.30367	0.29199	0.29199	0.29199	0.29199	0.29199	0.29199	0.29199	0.29199	0.29199	0.29199	0.27471	0.27471	0.27471	0.27471	0.27471	0.27471	0.27471	0.27471	0.27471	0.27471	0.25823	0.25823	0.25823	0.25823	0.25823	0.25823	0.25823	0.25823	0.25823
99	0.30675	0.30675	0.30675	0.30675	0.30675	0.30675	0.30675	0.30675	0.30675	0.30675	0.32165	0.32165	0.32165	0.32165	0.32165	0.32165	0.32165	0.32165	0.32165	0.32165	0.3077	0.3077	0.3077	0.3077	0.3077	0.3077	0.3077	0.3077	0.3077	0.3077	0.28936	0.28936	0.28936	0.28936	0.28936	0.28936	0.28936	0.28936	0.28936	0.28936	0.27208	0.27208	0.27208	0.27208	0.27208	0.27208	0.27208	0.27208	0.27208
100	0.32915	0.32915	0.32915	0.32915	0.32915	0.32915	0.32915	0.32915	0.32915	0.32915	0.34031	0.34031	0.34031	0.34031	0.34031	0.34031	0.34031	0.34031	0.34031	0.34031	0.32423	0.32423	0.32423	0.32423	0.32423	0.32423	0.32423	0.32423	0.32423	0.32423	0.30481	0.30481	0.30481	0.30481	0.30481	0.30481	0.30481	0.30481	0.30481	0.30481	0.28667	0.28667	0.28667	0.28667	0.28667	0.28667	0.28667	0.28667	0.28667
101	0.34475	0.34475	0.34475	0.34475	0.34475	0.34475	0.34475	0.34475	0.34475	0.34475	0.35969	0.35969	0.35969	0.35969	0.35969	0.35969	0.35969	0.35969	0.35969	0.35969	0.34161	0.34161	0.34161	0.34161	0.34161	0.34161	0.34161	0.34161	0.34161	0.34161	0.32109	0.32109	0.32109	0.32109	0.32109	0.32109	0.32109	0.32109	0.32109	0.32109	0.30205	0.30205	0.30205	0.30205	0.30205	0.30205	0.30205	0.30205	0.30205
102	0.3726	0.3726	0.3726	0.3726	0.3726	0.3726	0.3726	0.3726	0.3726	0.3726	0.37992	0.37992	0.37992	0.37992	0.37992	0.37992	0.37992	0.37992	0.37992	0.37992	0.3599	0.3599	0.3599	0.3599	0.3599	0.3599	0.3599	0.3599	0.3599	0.3599	0.33823	0.33823	0.33823	0.33823	0.33823	0.33823	0.33823	0.33823	0.33823	0.33823	0.31827	0.31827	0.31827	0.31827	0.31827	0.31827	0.31827	0.31827	0.31827
103	0.39781	0.39781	0.39781	0.39781	0.39781	0.39781	0.39781	0.39781	0.39781	0.39781	0.40106	0.40106	0.40106	0.40106	0.40106	0.40106	0.40106	0.40106	0.40106	0.40106	0.37917	0.37917	0.37917	0.37917	0.37917	0.37917	0.37917	0.37917	0.37917	0.37917	0.35631	0.35631	0.35631	0.35631	0.35631	0.35631	0.35631	0.35631	0.35631	0.35631	0.33537	0.33537	0.33537	0.33537	0.33537	0.33537	0.33537	0.33537	0.33537
104	0.42451	0.42451	0.42451	0.42451	0.42451	0.42451	0.42451	0.42451	0.42451	0.42451	0.42317	0.42317	0.42317	0.42317	0.42317	0.42317	0.42317	0.42317	0.42317	0.42317	0.39944	0.39944	0.39944	0.39944	0.39944	0.39944	0.39944	0.39944	0.39944	0.39944	0.37537	0.37537	0.37537	0.37537	0.37537	0.37537	0.37537	0.37537	0.37537	0.37537	0.35339	0.35339	0.35339	0.35339	0.35339	0.35339	0.35339	0.35339	0.35339
105	0.45317	0.45317	0.45317	0.45317	0.45317	0.45317	0.45317	0.45317	0.45317	0.45317	0.44633	0.44633	0.44633	0.44633	0.44633	0.44633	0.44633	0.44633	0.44633	0.44633	0.42079	0.42079	0.42079	0.42079	0.42079	0.42079	0.42079	0.42079	0.42079	0.42079	0.39545	0.39545	0.39545	0.39545	0.39545	0.39545	0.39545	0.39545	0.39545	0.39545	0.37239	0.37239	0.37239	0.37239	0.37239	0.37239	0.37239	0.37239	0.37239
106	0.48253	0.48253	0.48253	0.48253	0.48253	0.48253	0.48253	0.48253	0.48253	0.48253	0.47062	0.47062	0.47062	0.47062	0.47062	0.47062	0.47062	0.47062	0.47062	0.47062	0.44327	0.44327	0.44327	0.44327	0.44327	0.44327	0.44327	0.44327	0.44327	0.44327	0.41662	0.41662	0.41662	0.41662	0.41662	0.41662	0.41662	0.41662	0.41662	0.41662	0.39242	0.39242	0.39242	0.39242	0.39242	0.39242	0.39242	0.39242	0.39242
107	0.5127	0.5127	0.5127	0.5127	0.5127	0.5127	0.5127	0.5127	0.5127	0.5127	0.49612	0.49612	0.49612	0.49612	0.49612	0.49612	0.49612	0.49612	0.49612	0.49612	0.467	0.467	0.467	0.467	0.467	0.467	0.467	0.467	0.467	0.467	0.43894	0.43894	0.43894	0.43894	0.43894	0.43894	0.43894	0.43894	0.43894	0.43894	0.41354	0.41354	0.41354	0.41354	0.41354	0.41354	0.41354	0.41354	0.41354
108	0.54382	0.54382	0.54382	0.54382	0.54382	0.54382	0.54382	0.54382	0.54382	0.54382	0.5229	0.5229	0.5229	0.5229	0.5229	0.5229	0.5229	0.5229	0.5229	0.5229	0.49196	0.49196	0.49196	0.49196	0.49196	0.49196	0.49196	0.49196	0.49196	0.49196	0.46245	0.46245	0.46245	0.46245	0.46245	0.46245	0.46245	0.46245	0.46245	0.46245	0.4358	0.4358	0.4358	0.4358	0.4358	0.4358	0.4358	0.4358	0.4358
109	0.57602	0.57602	0.57602	0.57602	0.57602	0.57602	0.57602	0.57602	0.57602	0.57602	0.55105	0.55105	0.55105	0.55105	0.55105	0.55105	0.55105	0.55105	0.55105	0.55105	0.5182	0.5182	0.5182	0.5182	0.5182	0.5182	0.5182	0.5182	0.5182	0.5182	0.48726	0.48726	0.48726	0.48726	0.48726	0.48726	0.48726	0.48726	0.48726	0.48726	0.45928	0.45928	0.45928	0.45928	0.45928	0.45928	0.45928	0.45928	0.45928
110	0.60944	0.60944	0.60944	0.60944	0.60944	0.60944	0.60944	0.60944	0.60944	0.60944	0.58064	0.58064	0.58064	0.58064	0.58064	0.58064	0.58064	0.58064	0.58064	0.58064	0.54586	0.54586	0.54586	0.54586	0.54586	0.54586	0.54586	0.54586	0.54586	0.54586	0.51339	0.51339	0.51339	0.51339	0.51339	0.51339	0.51339	0.51339	0.51339	0.51339	0.48404	0.48404	0.48404	0.48404	0.48404	0.48404	0.48404	0.48404	0.48404
111	0.64414	0.64414	0.64414	0.64414	0.64414	0.64414	0.64414	0.64414	0.64414	0.64414	0.61177	0.61177	0.61177	0.61177	0.61177	0.61177	0.61177	0.61177	0.61177	0.61177	0.57501	0.57501	0.57501	0.57501	0.57501	0.57501	0.57501	0.57501	0.57501	0.57501	0.54093	0.54093	0.54093	0.54093	0.54093	0.54093	0.54093	0.54093	0.54093	0.54093	0.51015	0.51015	0.51015	0.51015	0.51015	0.51015	0.51015	0.51015	0.51015
112	0.68038	0.68038	0.68038	0.68038	0.68038	0.68038	0.68038	0.68038	0.68038	0.68038	0.64453	0.64453	0.64453	0.64453	0.64453	0.64453	0.64453	0.64453	0.64453	0.64453	0.60573	0.60573	0.60573	0.60573	0.60573	0.60573	0.60573	0.60573	0.60573	0.60573	0.56997	0.56997	0.56997	0.56997	0.56997	0.56997	0.56997	0.56997	0.56997	0.56997	0.53766	0.53766	0.53766	0.53766	0.53766	0.53766	0.53766	0.53766	0.53766
113	0.71823	0.71823	0.71823	0.71823	0.71823	0.71823	0.71823	0.71823	0.71823	0.71823	0.67903	0.67903	0.67903	0.67903	0.67903	0.67903	0.67903	0.67903	0.67903	0.67903	0.6381	0.6381	0.6381	0.6381	0.6381	0.6381	0.6381	0.6381	0.6381	0.6381	0.60059	0.60059	0.60059	0.60059	0.60059	0.60059	0.60059	0.60059	0.60059	0.60059	0.56667	0.56667	0.56667	0.56667	0.56667	0.56667	0.56667	0.56667	0.56667
114	0.75783	0.75783	0.75783	0.75783	0.75783	0.75783	0.75783	0.75783	0.75783	0.75783	0.71533	0.71533	0.71533	0.71533	0.71533	0.71533	0.71533	0.71533	0.71533	0.71533	0.67224	0.67224	0.67224	0.67224	0.67224	0.67224	0.67224	0.67224	0.67224	0.67224	0.63288	0.63288	0.63288	0.63288	0.63288	0.63288	0.63288	0.63288	0.63288	0.63288	0.59728	0.59728	0.59728	0.59728	0.59728	0.59728	0.59728	0.59728	0.59728
115	0.79799	0.79799	0.79799	0.79799	0.79799	0.79799	0.79799	0.79799	0.79799	0.79799	0.75357	0.75357	0.75357	0.75357	0.75357	0.75357	0.75357	0.75357	0.75357	0.75357	0.7082	0.7082	0.7082	0.7082	0.7082	0.7082	0.7082	0.7082	0.7082	0.7082	0.6669	0.6669	0.6669	0.6669	0.6669	0.6669	0.6669	0.6669	0.6669	0.6669	0.62954	0.62954	0.62954	0.62954	0.62954	0.62954	0.62954	0.62954	0.62954
116	0.83363	0.83363	0.83363	0.83363	0.83363	0.83363	0.83363	0.83363	0.83363	0.83363	0.78679	0.78679	0.78679	0.78679	0.78679	0.78679	0.78679	0.78679	0.78679	0.78679	0.74096	0.74096	0.74096	0.74096	0.74096	0.74096	0.74096	0.74096	0.74096	0.74096	0.6992	0.6992	0.6992	0.6992	0.6992	0.6992	0.6992	0.6992	0.6992	0.6992	0.66128	0.66128	0.66128	0.66128	0.66128	0.66128	0.66128	0.66128	0.66128
117	0.87066	0.87066	0.87066	0.87066	0.87066	0.87066	0.87066	0.87066	0.87066	0.87066	0.82118	0.82118	0.82118	0.82118	0.82118	0.82118	0.82118	0.82118	0.82118	0.82118	0.77342	0.77342	0.77342	0.77342	0.77342	0.77342	0.77342	0.77342	0.77342	0.77342	0.73001	0.73001	0.73001	0.73001	0.73001	0.73001	0.73001	0.73001	0.73001	0.73001	0.69056	0.69056	0.69056	0.69056	0.69056	0.69056	0.69056	0.69056	0.69056
118	0.90919	0.90919	0.90919	0.90919	0.90919	0.90919	0.90919	0.90919	0.90919	0.90919	0.85707	0.85707	0.85707	0.85707	0.85707	0.85707	0.85707	0.85707	0.85707	0.85707	0.80734	0.80734	0.80734	0.80734	0.80734	0.80734	0.80734	0.80734	0.80734	0.80734	0.7622	0.7622	0.7622	0.7622	0.7622	0.7622	0.7622	0.7622	0.7622	0.7622	0.72124	0.72124	0.72124	0.72124	0.72124	0.72124	0.72124	0.72124	0.72124
119	0.94927	0.94927	0.94927	0.94927	0.94927	0.94927	0.94927	0.94927	0.94927	0.94927	0.89447	0.89447	0.89447	0.89447	0.89447	0.89447	0.89447	0.89447	0.89447	0.89447	0.84276	0.84276	0.84276	0.84276	0.84276	0.84276	0.84276	0.84276	0.84276	0.84276	0.7958	0.7958	0.7958	0.7958	0.7958	0.7958	0.7958	0.7958	0.7958	0.7958	0.75314	0.75314	0.75314	0.75314	0.75314	0.75314	0.75314	0.75314	0.75314
[truncated: 152 more columns]
