# Supplementary material for: A modelling approach to estimate the prevalence of treatment-resistant schizophrenia in the United States
Source: PLoS One. 2020 Jun 4;15(6):e0234121. doi: 10.1371/journal.pone.0234121 (PMC7272089; doi:10.1371/journal.pone.0234121)
Supplement: S1 File — (ZIP) [file pone.0234121.s001.zip › S4_population_US.xlsx]

## Sheet: Sheet1
age	male_2014	female_2014	male_2015	female_2015	male_2016	female_2016	male_2017	female_2017	male_2018	female_2018	male_2019	female_2019	male_2020	female_2020	male_2021	female_2021	male_2022	female_2022	male_2023	female_2023	male_2024	female_2024	male_2025	female_2025	male_2026	female_2026	male_2027	female_2027	male_2028	female_2028	male_2029	female_2029	male_2030	female_2030	male_2031	female_2031	male_2032	female_2032	male_2033	female_2033	male_2034	female_2034	male_2035	female_2035	male_2036	female_2036	male_2037	female_2037	male_2038
0	2017857	1930493	2.04374e+06	1.95526e+06	2.05805e+06	1.96895e+06	2.07236e+06	1.98264e+06	2.08514e+06	1.99486e+06	2.0974e+06	2.0066e+06	2.10814e+06	2.01686e+06	2.11682e+06	2.02518e+06	2.12347e+06	2.03153e+06	2.12858e+06	2.03642e+06	2.13318e+06	2.04082e+06	2.13676e+06	2.04424e+06	2.13982e+06	2.04718e+06	2.14187e+06	2.04913e+06	2.1434e+06	2.0506e+06	2.14442e+06	2.05158e+06	2.14544e+06	2.05256e+06	2.14647e+06	2.05353e+06	2.148e+06	2.055e+06	2.15004e+06	2.05696e+06	2.1526e+06	2.0594e+06	2.15618e+06	2.06282e+06	2.16026e+06	2.06674e+06	2.16435e+06	2.07065e+06	2.16946e+06
1	2023253	1938870	2.01705e+06	1.92982e+06	2.04292e+06	1.95457e+06	2.05723e+06	1.96826e+06	2.07153e+06	1.98194e+06	2.0843e+06	1.99416e+06	2.09657e+06	2.00589e+06	2.10742e+06	2.01628e+06	2.1161e+06	2.02459e+06	2.12275e+06	2.03094e+06	2.12786e+06	2.03583e+06	2.13245e+06	2.04023e+06	2.13603e+06	2.04365e+06	2.13909e+06	2.04658e+06	2.14114e+06	2.04854e+06	2.14267e+06	2.05001e+06	2.14369e+06	2.05098e+06	2.1448e+06	2.05202e+06	2.14582e+06	2.053e+06	2.14735e+06	2.05447e+06	2.1494e+06	2.05642e+06	2.15195e+06	2.05887e+06	2.15553e+06	2.06229e+06	2.15962e+06	2.0662e+06	2.1637e+06
2	2022502	1935270	2.02273e+06	1.93844e+06	2.01653e+06	1.92939e+06	2.04239e+06	1.95414e+06	2.05669e+06	1.96783e+06	2.07099e+06	1.98151e+06	2.08376e+06	1.99372e+06	2.09602e+06	2.00545e+06	2.10693e+06	2.0159e+06	2.11562e+06	2.0242e+06	2.12226e+06	2.03056e+06	2.12737e+06	2.03544e+06	2.13196e+06	2.03984e+06	2.13554e+06	2.04326e+06	2.1386e+06	2.0462e+06	2.14065e+06	2.04815e+06	2.14218e+06	2.04962e+06	2.1432e+06	2.05059e+06	2.14437e+06	2.05169e+06	2.14539e+06	2.05267e+06	2.14693e+06	2.05414e+06	2.14897e+06	2.05609e+06	2.15152e+06	2.05854e+06	2.1551e+06	2.06196e+06	2.15918e+06
3	2048618	1956572	2.02206e+06	1.93496e+06	2.02228e+06	1.93813e+06	2.01608e+06	1.92908e+06	2.04194e+06	1.95383e+06	2.05624e+06	1.96751e+06	2.07054e+06	1.98119e+06	2.0833e+06	1.99341e+06	2.09556e+06	2.00513e+06	2.10653e+06	2.01561e+06	2.11522e+06	2.02392e+06	2.12185e+06	2.03027e+06	2.12696e+06	2.03516e+06	2.13156e+06	2.03956e+06	2.13513e+06	2.04298e+06	2.1382e+06	2.04591e+06	2.14024e+06	2.04786e+06	2.14177e+06	2.04933e+06	2.14279e+06	2.05031e+06	2.14403e+06	2.05145e+06	2.14505e+06	2.05243e+06	2.14658e+06	2.05389e+06	2.14862e+06	2.05585e+06	2.15118e+06	2.05829e+06	2.15475e+06
4	2043498	1959950	2.04827e+06	1.95634e+06	2.02171e+06	1.93473e+06	2.02194e+06	1.9379e+06	2.01574e+06	1.92885e+06	2.0416e+06	1.9536e+06	2.05589e+06	1.96727e+06	2.07019e+06	1.98095e+06	2.08295e+06	1.99317e+06	2.0952e+06	2.00489e+06	2.10624e+06	2.01541e+06	2.11492e+06	2.02372e+06	2.12156e+06	2.03007e+06	2.12666e+06	2.03496e+06	2.13126e+06	2.03935e+06	2.13483e+06	2.04277e+06	2.1379e+06	2.0457e+06	2.13994e+06	2.04766e+06	2.14147e+06	2.04912e+06	2.14249e+06	2.0501e+06	2.14377e+06	2.05126e+06	2.14479e+06	2.05224e+06	2.14632e+06	2.05371e+06	2.14837e+06	2.05566e+06	2.15092e+06
5	2043467	1961391	2.04321e+06	1.95973e+06	2.04798e+06	1.95612e+06	2.02143e+06	1.93452e+06	2.02166e+06	1.93769e+06	2.01546e+06	1.92864e+06	2.04131e+06	1.95338e+06	2.0556e+06	1.96706e+06	2.0699e+06	1.98074e+06	2.08266e+06	1.99295e+06	2.09491e+06	2.00467e+06	2.10597e+06	2.01521e+06	2.11464e+06	2.02352e+06	2.12128e+06	2.02987e+06	2.12639e+06	2.03475e+06	2.13098e+06	2.03915e+06	2.13456e+06	2.04257e+06	2.13762e+06	2.0455e+06	2.13966e+06	2.04745e+06	2.14119e+06	2.04892e+06	2.14221e+06	2.0499e+06	2.14354e+06	2.0511e+06	2.14456e+06	2.05208e+06	2.14609e+06	2.05354e+06	2.14813e+06
6	2110328	2024024	2.04314e+06	1.96114e+06	2.04295e+06	1.95952e+06	2.04772e+06	1.95591e+06	2.02117e+06	1.9343e+06	2.02139e+06	1.93747e+06	2.01519e+06	1.92843e+06	2.04105e+06	1.95317e+06	2.05534e+06	1.96684e+06	2.06963e+06	1.98052e+06	2.08239e+06	1.99273e+06	2.09464e+06	2.00445e+06	2.10571e+06	2.01503e+06	2.11439e+06	2.02333e+06	2.12103e+06	2.02968e+06	2.12613e+06	2.03457e+06	2.13073e+06	2.03897e+06	2.1343e+06	2.04238e+06	2.13736e+06	2.04532e+06	2.1394e+06	2.04727e+06	2.14094e+06	2.04873e+06	2.14196e+06	2.04971e+06	2.14332e+06	2.05094e+06	2.14434e+06	2.05191e+06	2.14587e+06
7	2122240	2031760	2.11001e+06	2.02378e+06	2.04283e+06	1.9609e+06	2.0427e+06	1.95932e+06	2.04747e+06	1.95571e+06	2.02092e+06	1.93411e+06	2.02115e+06	1.93728e+06	2.01495e+06	1.92824e+06	2.0408e+06	1.95297e+06	2.05509e+06	1.96665e+06	2.06938e+06	1.98032e+06	2.08214e+06	1.99253e+06	2.09439e+06	2.00425e+06	2.10548e+06	2.01485e+06	2.11416e+06	2.02315e+06	2.12079e+06	2.0295e+06	2.1259e+06	2.03439e+06	2.13049e+06	2.03878e+06	2.13406e+06	2.0422e+06	2.13713e+06	2.04513e+06	2.13917e+06	2.04709e+06	2.1407e+06	2.04855e+06	2.14172e+06	2.04953e+06	2.14311e+06	2.05077e+06	2.14413e+06
8	2105122	2014402	2.12196e+06	2.03152e+06	2.10974e+06	2.02354e+06	2.04257e+06	1.96067e+06	2.04248e+06	1.95913e+06	2.04725e+06	1.95552e+06	2.0207e+06	1.93392e+06	2.02093e+06	1.93709e+06	2.01473e+06	1.92804e+06	2.04058e+06	1.95278e+06	2.05486e+06	1.96645e+06	2.06915e+06	1.98012e+06	2.08191e+06	1.99233e+06	2.09416e+06	2.00405e+06	2.10529e+06	2.01467e+06	2.11397e+06	2.02297e+06	2.1206e+06	2.02932e+06	2.12571e+06	2.0342e+06	2.1303e+06	2.0386e+06	2.13387e+06	2.04202e+06	2.13694e+06	2.04495e+06	2.13898e+06	2.0469e+06	2.14051e+06	2.04837e+06	2.14153e+06	2.04934e+06	2.14294e+06
9	2097272	2009560	2.10489e+06	2.01418e+06	2.12173e+06	2.03129e+06	2.10951e+06	2.02332e+06	2.04234e+06	1.96045e+06	2.04229e+06	1.95895e+06	2.04706e+06	1.95534e+06	2.02052e+06	1.93374e+06	2.02075e+06	1.93691e+06	2.01455e+06	1.92787e+06	2.04039e+06	1.9526e+06	2.05468e+06	1.96627e+06	2.06897e+06	1.97994e+06	2.08172e+06	1.99215e+06	2.09397e+06	2.00387e+06	2.10512e+06	2.01451e+06	2.1138e+06	2.02281e+06	2.12043e+06	2.02916e+06	2.12554e+06	2.03404e+06	2.13013e+06	2.03843e+06	2.1337e+06	2.04185e+06	2.13676e+06	2.04478e+06	2.13881e+06	2.04674e+06	2.14034e+06	2.0482e+06	2.14136e+06
10	2099874	2015380	2.09708e+06	2.00936e+06	2.1047e+06	2.01398e+06	2.12154e+06	2.03109e+06	2.10932e+06	2.02311e+06	2.04216e+06	1.96025e+06	2.04215e+06	1.95879e+06	2.04692e+06	1.95518e+06	2.02038e+06	1.93359e+06	2.0206e+06	1.93676e+06	2.01441e+06	1.92771e+06	2.04025e+06	1.95244e+06	2.05454e+06	1.96611e+06	2.06882e+06	1.97978e+06	2.08158e+06	1.99199e+06	2.09382e+06	2.00371e+06	2.105e+06	2.01436e+06	2.11367e+06	2.02267e+06	2.12031e+06	2.02901e+06	2.12541e+06	2.0339e+06	2.13e+06	2.03829e+06	2.13357e+06	2.04171e+06	2.13664e+06	2.04464e+06	2.13868e+06	2.04659e+06	2.14021e+06
11	2083687	2001949	2.09969e+06	2.01518e+06	2.09689e+06	2.00916e+06	2.10451e+06	2.01378e+06	2.12135e+06	2.03089e+06	2.10913e+06	2.02291e+06	2.04198e+06	1.96006e+06	2.04199e+06	1.95864e+06	2.04675e+06	1.95503e+06	2.02022e+06	1.93343e+06	2.02044e+06	1.9366e+06	2.01425e+06	1.92756e+06	2.04009e+06	1.95229e+06	2.05437e+06	1.96596e+06	2.06866e+06	1.97963e+06	2.08141e+06	1.99183e+06	2.09365e+06	2.00355e+06	2.10487e+06	2.01422e+06	2.11355e+06	2.02252e+06	2.12018e+06	2.02887e+06	2.12528e+06	2.03375e+06	2.12987e+06	2.03815e+06	2.13345e+06	2.04157e+06	2.13651e+06	2.0445e+06	2.13855e+06
12	2075243	1993547	2.0834e+06	2.00171e+06	2.09939e+06	2.01494e+06	2.0966e+06	2.00892e+06	2.10422e+06	2.01354e+06	2.12105e+06	2.03064e+06	2.10883e+06	2.02267e+06	2.04169e+06	1.95982e+06	2.04174e+06	1.95844e+06	2.04651e+06	1.95483e+06	2.01998e+06	1.93324e+06	2.0202e+06	1.93641e+06	2.01401e+06	1.92737e+06	2.03984e+06	1.95209e+06	2.05412e+06	1.96576e+06	2.06841e+06	1.97943e+06	2.08116e+06	1.99163e+06	2.0934e+06	2.00335e+06	2.10466e+06	2.01406e+06	2.11333e+06	2.02236e+06	2.11997e+06	2.02871e+06	2.12507e+06	2.03359e+06	2.12966e+06	2.03799e+06	2.13323e+06	2.0414e+06	2.13629e+06
13	2128187	2041159	2.07474e+06	1.99325e+06	2.0829e+06	2.00141e+06	2.09889e+06	2.01463e+06	2.0961e+06	2.00862e+06	2.10371e+06	2.01323e+06	2.12054e+06	2.03034e+06	2.10832e+06	2.02236e+06	2.0412e+06	1.95953e+06	2.04129e+06	1.95817e+06	2.04606e+06	1.95456e+06	2.01953e+06	1.93297e+06	2.01976e+06	1.93614e+06	2.01356e+06	1.9271e+06	2.03939e+06	1.95182e+06	2.05367e+06	1.96549e+06	2.06795e+06	1.97915e+06	2.0807e+06	1.99135e+06	2.09294e+06	2.00307e+06	2.10426e+06	2.01382e+06	2.11293e+06	2.02212e+06	2.11956e+06	2.02847e+06	2.12467e+06	2.03335e+06	2.12926e+06	2.03774e+06	2.13283e+06
14	2164228	2068252	2.12738e+06	2.04073e+06	2.07396e+06	1.99283e+06	2.0821e+06	2.00099e+06	2.09809e+06	2.01421e+06	2.0953e+06	2.00819e+06	2.10291e+06	2.01281e+06	2.11974e+06	2.02991e+06	2.10752e+06	2.02194e+06	2.04042e+06	1.95912e+06	2.04058e+06	1.9578e+06	2.04534e+06	1.95419e+06	2.01882e+06	1.9326e+06	2.01905e+06	1.93577e+06	2.01286e+06	1.92673e+06	2.03868e+06	1.95145e+06	2.05295e+06	1.96511e+06	2.06723e+06	1.97878e+06	2.07997e+06	1.99097e+06	2.09221e+06	2.00269e+06	2.10359e+06	2.01348e+06	2.11226e+06	2.02178e+06	2.11889e+06	2.02812e+06	2.12399e+06	2.033e+06	2.12858e+06
15	2128424	2035299	2.16308e+06	2.06769e+06	2.12625e+06	2.04018e+06	2.07286e+06	1.99229e+06	2.081e+06	2.00045e+06	2.09698e+06	2.01367e+06	2.09419e+06	2.00765e+06	2.1018e+06	2.01227e+06	2.11861e+06	2.02936e+06	2.10641e+06	2.02139e+06	2.03934e+06	1.95859e+06	2.03958e+06	1.95733e+06	2.04434e+06	1.95372e+06	2.01783e+06	1.93214e+06	2.01806e+06	1.93531e+06	2.01187e+06	1.92627e+06	2.03768e+06	1.95098e+06	2.05195e+06	1.96464e+06	2.06622e+06	1.9783e+06	2.07895e+06	1.9905e+06	2.09118e+06	2.00221e+06	2.10264e+06	2.01303e+06	2.11131e+06	2.02133e+06	2.11793e+06	2.02768e+06	2.12303e+06
16	2130938	2036296	2.12685e+06	2.03459e+06	2.16163e+06	2.06703e+06	2.12483e+06	2.03953e+06	2.07147e+06	1.99165e+06	2.07961e+06	1.99981e+06	2.09557e+06	2.01302e+06	2.09279e+06	2.00701e+06	2.10039e+06	2.01162e+06	2.11719e+06	2.02871e+06	2.10499e+06	2.02075e+06	2.03798e+06	1.95796e+06	2.03831e+06	1.95676e+06	2.04307e+06	1.95315e+06	2.01658e+06	1.93158e+06	2.01681e+06	1.93474e+06	2.01062e+06	1.92571e+06	2.03642e+06	1.95041e+06	2.05068e+06	1.96407e+06	2.06493e+06	1.97773e+06	2.07767e+06	1.98992e+06	2.08989e+06	2.00163e+06	2.10144e+06	2.01249e+06	2.1101e+06	2.02079e+06	2.11673e+06
17	2138809	2045897	2.12908e+06	2.0355e+06	2.125e+06	2.03379e+06	2.15992e+06	2.06629e+06	2.12315e+06	2.03879e+06	2.06983e+06	1.99094e+06	2.07796e+06	1.99909e+06	2.09392e+06	2.0123e+06	2.09113e+06	2.00629e+06	2.09873e+06	2.0109e+06	2.11552e+06	2.02798e+06	2.10333e+06	2.02002e+06	2.03637e+06	1.95726e+06	2.03683e+06	1.95611e+06	2.04158e+06	1.95251e+06	2.01511e+06	1.93094e+06	2.01534e+06	1.93411e+06	2.00916e+06	1.92508e+06	2.03493e+06	1.94977e+06	2.04918e+06	1.96342e+06	2.06343e+06	1.97707e+06	2.07615e+06	1.98926e+06	2.08836e+06	2.00096e+06	2.10001e+06	2.01187e+06	2.10867e+06
18	2165062	2060528	2.13673e+06	2.04506e+06	2.12702e+06	2.03467e+06	2.12294e+06	2.03296e+06	2.158e+06	2.0655e+06	2.12126e+06	2.03802e+06	2.06799e+06	1.99018e+06	2.07611e+06	1.99833e+06	2.09205e+06	2.01153e+06	2.08927e+06	2.00552e+06	2.09686e+06	2.01014e+06	2.11364e+06	2.02721e+06	2.10146e+06	2.01925e+06	2.03455e+06	1.95651e+06	2.03516e+06	1.95543e+06	2.03991e+06	1.95182e+06	2.01346e+06	1.93026e+06	2.01368e+06	1.93343e+06	2.00751e+06	1.9244e+06	2.03326e+06	1.94909e+06	2.0475e+06	1.96274e+06	2.06173e+06	1.97638e+06	2.07445e+06	1.98857e+06	2.08665e+06	2.00026e+06	2.09842e+06
19	2220790	2105604	2.16279e+06	2.05968e+06	2.13449e+06	2.04422e+06	2.12479e+06	2.03383e+06	2.12071e+06	2.03213e+06	2.15593e+06	2.06472e+06	2.11922e+06	2.03724e+06	2.066e+06	1.98942e+06	2.07412e+06	1.99757e+06	2.09005e+06	2.01077e+06	2.08727e+06	2.00476e+06	2.09485e+06	2.00937e+06	2.11161e+06	2.02644e+06	2.09944e+06	2.01849e+06	2.0326e+06	1.95577e+06	2.03334e+06	1.95474e+06	2.03809e+06	1.95114e+06	2.01167e+06	1.92959e+06	2.01189e+06	1.93275e+06	2.00572e+06	1.92373e+06	2.03145e+06	1.94841e+06	2.04568e+06	1.96205e+06	2.0599e+06	1.97569e+06	2.0726e+06	1.98787e+06	2.08479e+06
20	2269570	2149317	2.21828e+06	2.10474e+06	2.16034e+06	2.05884e+06	2.13208e+06	2.04338e+06	2.12238e+06	2.033e+06	2.11831e+06	2.03129e+06	2.15369e+06	2.06395e+06	2.11702e+06	2.03649e+06	2.06386e+06	1.98869e+06	2.07196e+06	1.99683e+06	2.08787e+06	2.01003e+06	2.0851e+06	2.00402e+06	2.09267e+06	2.00863e+06	2.10941e+06	2.02569e+06	2.09726e+06	2.01774e+06	2.03049e+06	1.95505e+06	2.03139e+06	1.95406e+06	2.03614e+06	1.95046e+06	2.00974e+06	1.92891e+06	2.00996e+06	1.93208e+06	2.0038e+06	1.92305e+06	2.0295e+06	1.94772e+06	2.04371e+06	1.96136e+06	2.05792e+06	1.975e+06	2.07061e+06
21	2310734	2179012	2.26685e+06	2.14844e+06	2.21562e+06	2.10388e+06	2.15775e+06	2.05799e+06	2.12952e+06	2.04254e+06	2.11984e+06	2.03217e+06	2.11577e+06	2.03046e+06	2.15132e+06	2.06317e+06	2.11469e+06	2.03572e+06	2.06159e+06	1.98793e+06	2.06968e+06	1.99607e+06	2.08557e+06	2.00926e+06	2.0828e+06	2.00326e+06	2.09037e+06	2.00786e+06	2.10709e+06	2.02492e+06	2.09495e+06	2.01697e+06	2.02825e+06	1.9543e+06	2.02932e+06	1.95337e+06	2.03406e+06	1.94977e+06	2.00769e+06	1.92824e+06	2.00791e+06	1.9314e+06	2.00175e+06	1.92238e+06	2.02743e+06	1.94704e+06	2.04163e+06	1.96067e+06	2.05582e+06
22	2367842	2244480	2.30789e+06	2.17812e+06	2.26406e+06	2.14755e+06	2.21289e+06	2.10302e+06	2.1551e+06	2.05715e+06	2.1269e+06	2.04171e+06	2.11723e+06	2.03133e+06	2.11317e+06	2.02963e+06	2.14889e+06	2.06239e+06	2.1123e+06	2.03494e+06	2.05926e+06	1.98718e+06	2.06735e+06	1.99531e+06	2.08322e+06	2.0085e+06	2.08045e+06	2.0025e+06	2.08801e+06	2.0071e+06	2.10471e+06	2.02415e+06	2.09258e+06	2.0162e+06	2.02596e+06	1.95356e+06	2.02721e+06	1.95269e+06	2.03194e+06	1.94909e+06	2.0056e+06	1.92756e+06	2.00582e+06	1.93072e+06	1.99967e+06	1.92171e+06	2.02532e+06	1.94636e+06	2.0395e+06
23	2399883	2298701	2.36498e+06	2.24356e+06	2.3051e+06	2.17723e+06	2.26132e+06	2.14667e+06	2.21022e+06	2.10215e+06	2.15249e+06	2.05631e+06	2.12433e+06	2.04087e+06	2.11467e+06	2.0305e+06	2.11061e+06	2.0288e+06	2.1465e+06	2.0616e+06	2.10995e+06	2.03417e+06	2.05697e+06	1.98642e+06	2.06505e+06	1.99455e+06	2.08091e+06	2.00773e+06	2.07814e+06	2.00174e+06	2.08569e+06	2.00634e+06	2.10238e+06	2.02338e+06	2.09026e+06	2.01544e+06	2.02371e+06	1.95282e+06	2.02514e+06	1.95201e+06	2.02987e+06	1.94841e+06	2.00355e+06	1.92689e+06	2.00378e+06	1.93005e+06	1.99763e+06	1.92104e+06	2.02326e+06
24	2391398	2301237	2.39712e+06	2.29774e+06	2.36226e+06	2.24262e+06	2.30245e+06	2.17631e+06	2.25872e+06	2.14577e+06	2.20767e+06	2.10127e+06	2.15002e+06	2.05544e+06	2.12188e+06	2.04001e+06	2.11224e+06	2.02965e+06	2.10818e+06	2.02794e+06	2.14423e+06	2.0608e+06	2.10772e+06	2.03338e+06	2.05479e+06	1.98565e+06	2.06286e+06	1.99378e+06	2.0787e+06	2.00695e+06	2.07594e+06	2.00096e+06	2.08348e+06	2.00556e+06	2.10015e+06	2.0226e+06	2.08805e+06	2.01465e+06	2.02157e+06	1.95206e+06	2.02318e+06	1.9513e+06	2.0279e+06	1.94771e+06	2.00161e+06	1.92619e+06	2.00183e+06	1.92935e+06	1.99569e+06
25	2295836	2213758	2.38882e+06	2.30025e+06	2.39453e+06	2.29675e+06	2.35971e+06	2.24165e+06	2.29996e+06	2.17538e+06	2.25628e+06	2.14485e+06	2.20529e+06	2.10037e+06	2.14769e+06	2.05456e+06	2.11959e+06	2.03913e+06	2.10996e+06	2.02877e+06	2.10591e+06	2.02707e+06	2.1421e+06	2.05997e+06	2.10563e+06	2.03256e+06	2.05276e+06	1.98485e+06	2.06082e+06	1.99298e+06	2.07664e+06	2.00615e+06	2.07388e+06	2.00016e+06	2.08142e+06	2.00475e+06	2.09807e+06	2.02179e+06	2.08598e+06	2.01385e+06	2.01957e+06	1.95128e+06	2.02134e+06	1.95058e+06	2.02606e+06	1.94699e+06	1.99979e+06	1.92548e+06	2.00001e+06
26	2240026	2166446	2.29322e+06	2.2127e+06	2.38638e+06	2.29924e+06	2.39209e+06	2.29574e+06	2.3573e+06	2.24067e+06	2.29762e+06	2.17442e+06	2.25398e+06	2.14391e+06	2.20304e+06	2.09944e+06	2.1455e+06	2.05366e+06	2.11743e+06	2.03824e+06	2.1078e+06	2.02788e+06	2.10376e+06	2.02618e+06	2.14009e+06	2.05913e+06	2.10365e+06	2.03173e+06	2.05083e+06	1.98404e+06	2.05888e+06	1.99216e+06	2.07469e+06	2.00533e+06	2.07193e+06	1.99934e+06	2.07946e+06	2.00393e+06	2.0961e+06	2.02096e+06	2.08402e+06	2.01302e+06	2.01767e+06	1.95048e+06	2.0196e+06	1.94984e+06	2.02431e+06	1.94625e+06	1.99807e+06
27	2200429	2132116	2.23756e+06	2.16536e+06	2.2907e+06	2.21159e+06	2.38402e+06	2.29818e+06	2.38972e+06	2.29468e+06	2.35497e+06	2.23964e+06	2.29534e+06	2.17342e+06	2.25175e+06	2.14292e+06	2.20086e+06	2.09848e+06	2.14338e+06	2.05271e+06	2.11533e+06	2.0373e+06	2.10572e+06	2.02695e+06	2.10168e+06	2.02525e+06	2.13814e+06	2.05826e+06	2.10174e+06	2.03088e+06	2.04896e+06	1.98321e+06	2.05701e+06	1.99133e+06	2.0728e+06	2.00448e+06	2.07005e+06	1.9985e+06	2.07757e+06	2.00309e+06	2.09419e+06	2.02011e+06	2.08212e+06	2.01218e+06	2.01583e+06	1.94966e+06	2.01792e+06	1.94908e+06	2.02263e+06
28	2207185	2144666	2.19801e+06	2.13101e+06	2.2351e+06	2.16424e+06	2.28818e+06	2.21044e+06	2.38166e+06	2.29707e+06	2.38736e+06	2.29358e+06	2.35263e+06	2.23856e+06	2.29307e+06	2.17237e+06	2.24952e+06	2.14189e+06	2.19868e+06	2.09747e+06	2.14126e+06	2.05173e+06	2.11324e+06	2.03632e+06	2.10363e+06	2.02598e+06	2.0996e+06	2.02427e+06	2.1362e+06	2.05734e+06	2.09983e+06	2.02996e+06	2.0471e+06	1.98231e+06	2.05514e+06	1.99043e+06	2.07092e+06	2.00358e+06	2.06816e+06	1.9976e+06	2.07568e+06	2.00219e+06	2.09228e+06	2.0192e+06	2.08023e+06	2.01127e+06	2.014e+06	1.94878e+06	2.01625e+06
29	2217913	2169563	2.20471e+06	2.14346e+06	2.19555e+06	2.12981e+06	2.2326e+06	2.16302e+06	2.28561e+06	2.2092e+06	2.37923e+06	2.29588e+06	2.38492e+06	2.29239e+06	2.35023e+06	2.2374e+06	2.29073e+06	2.17125e+06	2.24722e+06	2.14078e+06	2.19644e+06	2.09638e+06	2.13907e+06	2.05066e+06	2.11108e+06	2.03526e+06	2.10149e+06	2.02492e+06	2.09745e+06	2.02322e+06	2.13421e+06	2.05635e+06	2.09787e+06	2.02899e+06	2.04519e+06	1.98136e+06	2.05323e+06	1.98947e+06	2.06899e+06	2.00262e+06	2.06624e+06	1.99664e+06	2.07375e+06	2.00123e+06	2.09034e+06	2.01823e+06	2.07829e+06	2.0103e+06	2.01212e+06
30	2140108	2110672	2.21534e+06	2.16826e+06	2.20216e+06	2.14218e+06	2.193e+06	2.12854e+06	2.23001e+06	2.16173e+06	2.28296e+06	2.20788e+06	2.37673e+06	2.29462e+06	2.38242e+06	2.29113e+06	2.34777e+06	2.23617e+06	2.28832e+06	2.17005e+06	2.24486e+06	2.1396e+06	2.19413e+06	2.09523e+06	2.13683e+06	2.04953e+06	2.10887e+06	2.03414e+06	2.09928e+06	2.02381e+06	2.09525e+06	2.02211e+06	2.13214e+06	2.0553e+06	2.09584e+06	2.02795e+06	2.04321e+06	1.98035e+06	2.05123e+06	1.98846e+06	2.06698e+06	2.0016e+06	2.06424e+06	1.99562e+06	2.07173e+06	2.00021e+06	2.08831e+06	2.0172e+06	2.07628e+06
31	2169725	2148981	2.13754e+06	2.10932e+06	2.21268e+06	2.16687e+06	2.19951e+06	2.14081e+06	2.19037e+06	2.12717e+06	2.22733e+06	2.16034e+06	2.28022e+06	2.20646e+06	2.37414e+06	2.29326e+06	2.37982e+06	2.28977e+06	2.34521e+06	2.23485e+06	2.28583e+06	2.16877e+06	2.24242e+06	2.13834e+06	2.19174e+06	2.09399e+06	2.1345e+06	2.04832e+06	2.10657e+06	2.03294e+06	2.09699e+06	2.02261e+06	2.09297e+06	2.02092e+06	2.13001e+06	2.05417e+06	2.09374e+06	2.02684e+06	2.04116e+06	1.97926e+06	2.04918e+06	1.98737e+06	2.06492e+06	2.0005e+06	2.06217e+06	1.99452e+06	2.06966e+06	1.99911e+06	2.08622e+06
32	2165840	2154232	2.16699e+06	2.1475e+06	2.13485e+06	2.10787e+06	2.20989e+06	2.16538e+06	2.19674e+06	2.13933e+06	2.18761e+06	2.12571e+06	2.22453e+06	2.15885e+06	2.27735e+06	2.20494e+06	2.37141e+06	2.2918e+06	2.37708e+06	2.28831e+06	2.34251e+06	2.23342e+06	2.2832e+06	2.16738e+06	2.23984e+06	2.13697e+06	2.18922e+06	2.09265e+06	2.13204e+06	2.04701e+06	2.10415e+06	2.03164e+06	2.09458e+06	2.02132e+06	2.09056e+06	2.01962e+06	2.12777e+06	2.05296e+06	2.09154e+06	2.02564e+06	2.03902e+06	1.97809e+06	2.04703e+06	1.98619e+06	2.06275e+06	1.99932e+06	2.06001e+06	1.99335e+06	2.06749e+06
33	2140697	2135416	2.16294e+06	2.15259e+06	2.16409e+06	2.14587e+06	2.13199e+06	2.10626e+06	2.20693e+06	2.16373e+06	2.1938e+06	2.1377e+06	2.18468e+06	2.12409e+06	2.22154e+06	2.15721e+06	2.2743e+06	2.20326e+06	2.36851e+06	2.29019e+06	2.37418e+06	2.28671e+06	2.33965e+06	2.23185e+06	2.28042e+06	2.16587e+06	2.2371e+06	2.13547e+06	2.18655e+06	2.09118e+06	2.12944e+06	2.04558e+06	2.10158e+06	2.03022e+06	2.09202e+06	2.01991e+06	2.08801e+06	2.01821e+06	2.12539e+06	2.05162e+06	2.0892e+06	2.02432e+06	2.03674e+06	1.97681e+06	2.04474e+06	1.9849e+06	2.06044e+06	1.99802e+06	2.0577e+06
34	2192455	2170440	2.13764e+06	2.13364e+06	2.15984e+06	2.15081e+06	2.16099e+06	2.14409e+06	2.12894e+06	2.10452e+06	2.20378e+06	2.16194e+06	2.19066e+06	2.13593e+06	2.18155e+06	2.12233e+06	2.21837e+06	2.15542e+06	2.27105e+06	2.20144e+06	2.36541e+06	2.28843e+06	2.37107e+06	2.28495e+06	2.33659e+06	2.23013e+06	2.27743e+06	2.1642e+06	2.23417e+06	2.13383e+06	2.18368e+06	2.08957e+06	2.12665e+06	2.044e+06	2.09883e+06	2.02866e+06	2.08928e+06	2.01835e+06	2.08527e+06	2.01666e+06	2.12286e+06	2.05017e+06	2.08671e+06	2.02289e+06	2.03431e+06	1.9754e+06	2.04231e+06	1.98349e+06	2.05799e+06
35	2047326	2046713	2.1891e+06	2.16846e+06	2.13437e+06	2.1317e+06	2.15654e+06	2.14885e+06	2.15769e+06	2.14213e+06	2.12568e+06	2.1026e+06	2.2004e+06	2.15997e+06	2.18731e+06	2.13399e+06	2.17822e+06	2.1204e+06	2.21497e+06	2.15346e+06	2.26757e+06	2.19943e+06	2.3621e+06	2.28648e+06	2.36776e+06	2.283e+06	2.33332e+06	2.22824e+06	2.27424e+06	2.16236e+06	2.23105e+06	2.13202e+06	2.18063e+06	2.0878e+06	2.12367e+06	2.04227e+06	2.09589e+06	2.02693e+06	2.08636e+06	2.01663e+06	2.08236e+06	2.01494e+06	2.12014e+06	2.04857e+06	2.08404e+06	2.02131e+06	2.03171e+06	1.97386e+06	2.03969e+06
36	2004990	2009423	2.04366e+06	2.04456e+06	2.18549e+06	2.1663e+06	2.13084e+06	2.12957e+06	2.15298e+06	2.1467e+06	2.15413e+06	2.13999e+06	2.12217e+06	2.1005e+06	2.19677e+06	2.15781e+06	2.1837e+06	2.13185e+06	2.17462e+06	2.11828e+06	2.21132e+06	2.15131e+06	2.26383e+06	2.19723e+06	2.35853e+06	2.28438e+06	2.36418e+06	2.2809e+06	2.32979e+06	2.22619e+06	2.27081e+06	2.16037e+06	2.22768e+06	2.13005e+06	2.17733e+06	2.08588e+06	2.12047e+06	2.04039e+06	2.09272e+06	2.02507e+06	2.08321e+06	2.01478e+06	2.07921e+06	2.01309e+06	2.11722e+06	2.04683e+06	2.08117e+06	2.01959e+06	2.02891e+06
37	1979035	1995155	2.00112e+06	2.00711e+06	2.03972e+06	2.04221e+06	2.1816e+06	2.16396e+06	2.12705e+06	2.12727e+06	2.14915e+06	2.14438e+06	2.15029e+06	2.13768e+06	2.1184e+06	2.09823e+06	2.19286e+06	2.15548e+06	2.17981e+06	2.12955e+06	2.17075e+06	2.11599e+06	2.20738e+06	2.14898e+06	2.2598e+06	2.19486e+06	2.35471e+06	2.2821e+06	2.36035e+06	2.27862e+06	2.32602e+06	2.22396e+06	2.26713e+06	2.15821e+06	2.22407e+06	2.12792e+06	2.17381e+06	2.08379e+06	2.11703e+06	2.03835e+06	2.08933e+06	2.02304e+06	2.07983e+06	2.01276e+06	2.07584e+06	2.01107e+06	2.11406e+06	2.04492e+06	2.07807e+06
38	1922571	1936610	1.9749e+06	1.99266e+06	1.99694e+06	2.0046e+06	2.03545e+06	2.03966e+06	2.17741e+06	2.16143e+06	2.12297e+06	2.12478e+06	2.14502e+06	2.14187e+06	2.14616e+06	2.13518e+06	2.11433e+06	2.09577e+06	2.18865e+06	2.15296e+06	2.17563e+06	2.12706e+06	2.16658e+06	2.11351e+06	2.20314e+06	2.14647e+06	2.25546e+06	2.19229e+06	2.35059e+06	2.27963e+06	2.35622e+06	2.27616e+06	2.32195e+06	2.22156e+06	2.26316e+06	2.15588e+06	2.22018e+06	2.12563e+06	2.17e+06	2.08154e+06	2.11333e+06	2.03614e+06	2.08568e+06	2.02086e+06	2.07619e+06	2.01059e+06	2.07221e+06	2.0089e+06	2.11068e+06
39	1985914	1993913	1.91823e+06	1.934e+06	1.97044e+06	1.98997e+06	1.99242e+06	2.0019e+06	2.03085e+06	2.03691e+06	2.17288e+06	2.1587e+06	2.11855e+06	2.1221e+06	2.14056e+06	2.13918e+06	2.1417e+06	2.13249e+06	2.10993e+06	2.09313e+06	2.1841e+06	2.15024e+06	2.1711e+06	2.12438e+06	2.16208e+06	2.11085e+06	2.19856e+06	2.14376e+06	2.25077e+06	2.18953e+06	2.34615e+06	2.27699e+06	2.35177e+06	2.27352e+06	2.31756e+06	2.21898e+06	2.25888e+06	2.15338e+06	2.21598e+06	2.12316e+06	2.1659e+06	2.07913e+06	2.10933e+06	2.03378e+06	2.08174e+06	2.01851e+06	2.07227e+06	2.00826e+06	2.06829e+06
40	1916261	1940627	1.98107e+06	1.991e+06	1.91355e+06	1.93117e+06	1.96563e+06	1.98707e+06	1.98756e+06	1.99897e+06	2.0259e+06	2.03393e+06	2.16801e+06	2.15577e+06	2.11381e+06	2.11922e+06	2.13577e+06	2.13627e+06	2.1369e+06	2.12959e+06	2.1052e+06	2.09029e+06	2.17921e+06	2.14732e+06	2.16624e+06	2.12149e+06	2.15723e+06	2.10798e+06	2.19364e+06	2.14085e+06	2.24573e+06	2.18655e+06	2.34136e+06	2.27414e+06	2.34697e+06	2.27068e+06	2.31283e+06	2.21621e+06	2.25427e+06	2.15068e+06	2.21146e+06	2.12051e+06	2.16148e+06	2.07653e+06	2.10503e+06	2.03124e+06	2.07749e+06	2.01599e+06	2.06804e+06
41	1939916	1977497	1.91124e+06	1.93758e+06	1.97588e+06	1.98788e+06	1.90853e+06	1.92814e+06	1.96048e+06	1.98395e+06	1.98236e+06	1.99584e+06	2.02059e+06	2.03074e+06	2.16281e+06	2.15262e+06	2.10873e+06	2.11612e+06	2.13064e+06	2.13315e+06	2.13177e+06	2.12648e+06	2.10015e+06	2.08724e+06	2.17398e+06	2.14419e+06	2.16104e+06	2.11839e+06	2.15206e+06	2.1049e+06	2.18837e+06	2.13772e+06	2.24034e+06	2.18336e+06	2.33624e+06	2.27107e+06	2.34183e+06	2.26761e+06	2.30777e+06	2.21322e+06	2.24934e+06	2.14778e+06	2.20662e+06	2.11764e+06	2.15675e+06	2.07372e+06	2.10042e+06	2.0285e+06	2.07294e+06
42	2031325	2064604	1.93445e+06	1.97419e+06	1.90585e+06	1.93434e+06	1.97031e+06	1.98456e+06	1.90315e+06	1.92492e+06	1.95495e+06	1.98063e+06	1.97677e+06	1.9925e+06	2.01489e+06	2.02735e+06	2.15723e+06	2.14928e+06	2.10329e+06	2.11284e+06	2.12514e+06	2.12984e+06	2.12627e+06	2.12318e+06	2.09473e+06	2.084e+06	2.16837e+06	2.14086e+06	2.15546e+06	2.11511e+06	2.1465e+06	2.10164e+06	2.18273e+06	2.13441e+06	2.23456e+06	2.17998e+06	2.33077e+06	2.26782e+06	2.33635e+06	2.26437e+06	2.30237e+06	2.21005e+06	2.24407e+06	2.14471e+06	2.20145e+06	2.11462e+06	2.1517e+06	2.07076e+06	2.09551e+06
43	2147656	2184835	2.02519e+06	2.06097e+06	1.9286e+06	1.97072e+06	1.9001e+06	1.93094e+06	1.96436e+06	1.98106e+06	1.8974e+06	1.92153e+06	1.94905e+06	1.97715e+06	1.9708e+06	1.989e+06	2.00881e+06	2.02378e+06	2.15128e+06	2.14578e+06	2.09749e+06	2.1094e+06	2.11928e+06	2.12637e+06	2.1204e+06	2.11972e+06	2.08895e+06	2.0806e+06	2.16239e+06	2.13737e+06	2.14952e+06	2.11166e+06	2.14058e+06	2.09821e+06	2.1767e+06	2.13093e+06	2.22839e+06	2.17642e+06	2.32492e+06	2.26442e+06	2.33048e+06	2.26097e+06	2.29659e+06	2.20674e+06	2.23844e+06	2.14149e+06	2.19593e+06	2.11144e+06	2.1463e+06
44	2184235	2204527	2.1407e+06	2.18081e+06	2.01863e+06	2.05718e+06	1.92235e+06	1.96709e+06	1.89394e+06	1.92739e+06	1.95799e+06	1.97742e+06	1.89125e+06	1.918e+06	1.94273e+06	1.97351e+06	1.96441e+06	1.98534e+06	2.0023e+06	2.02006e+06	2.14495e+06	2.14213e+06	2.09132e+06	2.10581e+06	2.11305e+06	2.12275e+06	2.11417e+06	2.11612e+06	2.08281e+06	2.07707e+06	2.15603e+06	2.13374e+06	2.1432e+06	2.10807e+06	2.13429e+06	2.09465e+06	2.1703e+06	2.12731e+06	2.22184e+06	2.17272e+06	2.31871e+06	2.26087e+06	2.32426e+06	2.25743e+06	2.29046e+06	2.20327e+06	2.23246e+06	2.13813e+06	2.19006e+06
45	2067223	2094227	2.17666e+06	2.20027e+06	2.13327e+06	2.17661e+06	2.01162e+06	2.05321e+06	1.91568e+06	1.9633e+06	1.88737e+06	1.92367e+06	1.9512e+06	1.9736e+06	1.88469e+06	1.91429e+06	1.93599e+06	1.9697e+06	1.95759e+06	1.9815e+06	1.99535e+06	2.01616e+06	2.13819e+06	2.13832e+06	2.08473e+06	2.10207e+06	2.10639e+06	2.11898e+06	2.10751e+06	2.11235e+06	2.07625e+06	2.07337e+06	2.14924e+06	2.12994e+06	2.13644e+06	2.10432e+06	2.12756e+06	2.09092e+06	2.16347e+06	2.12352e+06	2.21484e+06	2.16885e+06	2.31208e+06	2.25713e+06	2.31761e+06	2.2537e+06	2.28391e+06	2.19964e+06	2.22608e+06
46	2022698	2053539	2.05887e+06	2.0896e+06	2.1686e+06	2.19578e+06	2.12538e+06	2.17217e+06	2.00418e+06	2.04902e+06	1.9086e+06	1.95929e+06	1.88038e+06	1.91974e+06	1.94398e+06	1.96958e+06	1.87772e+06	1.91039e+06	1.92883e+06	1.96568e+06	1.95035e+06	1.97746e+06	1.98797e+06	2.01204e+06	2.13101e+06	2.1343e+06	2.07773e+06	2.09811e+06	2.09931e+06	2.11499e+06	2.10043e+06	2.10838e+06	2.06927e+06	2.06947e+06	2.14201e+06	2.12594e+06	2.12927e+06	2.10036e+06	2.12041e+06	2.08699e+06	2.1562e+06	2.11953e+06	2.2074e+06	2.16478e+06	2.30503e+06	2.25321e+06	2.31055e+06	2.24978e+06	2.27694e+06
47	2019306	2062844	2.01404e+06	2.04873e+06	2.05006e+06	2.08471e+06	2.16014e+06	2.19106e+06	2.11709e+06	2.1675e+06	1.99636e+06	2.04461e+06	1.90115e+06	1.95508e+06	1.87305e+06	1.91562e+06	1.9364e+06	1.96534e+06	1.8704e+06	1.90628e+06	1.9213e+06	1.96146e+06	1.94274e+06	1.97321e+06	1.98022e+06	2.00772e+06	2.12349e+06	2.13005e+06	2.07039e+06	2.09394e+06	2.0919e+06	2.11078e+06	2.09302e+06	2.10419e+06	2.06197e+06	2.06535e+06	2.13445e+06	2.12171e+06	2.12175e+06	2.09618e+06	2.11293e+06	2.08283e+06	2.14859e+06	2.11531e+06	2.19961e+06	2.16047e+06	2.29763e+06	2.24906e+06	2.30313e+06
48	2058243	2100753	2.01028e+06	2.05773e+06	2.00504e+06	2.04365e+06	2.0409e+06	2.07954e+06	2.1514e+06	2.18607e+06	2.10851e+06	2.16255e+06	1.98828e+06	2.03995e+06	1.89345e+06	1.95062e+06	1.86546e+06	1.91125e+06	1.92855e+06	1.96086e+06	1.86282e+06	1.90194e+06	1.91352e+06	1.95698e+06	1.93488e+06	1.96871e+06	1.9722e+06	2.00314e+06	2.11569e+06	2.12558e+06	2.06279e+06	2.08954e+06	2.08423e+06	2.10635e+06	2.08533e+06	2.09977e+06	2.0544e+06	2.06102e+06	2.12662e+06	2.11725e+06	2.11396e+06	2.09178e+06	2.10517e+06	2.07846e+06	2.1407e+06	2.11087e+06	2.19153e+06	2.15593e+06	2.28998e+06
49	2179993	2229216	2.04873e+06	2.09521e+06	2.00099e+06	2.0523e+06	1.99577e+06	2.03826e+06	2.03147e+06	2.07405e+06	2.14242e+06	2.18078e+06	2.09972e+06	2.15732e+06	1.97999e+06	2.03502e+06	1.88556e+06	1.9459e+06	1.85769e+06	1.90662e+06	1.92051e+06	1.95611e+06	1.85505e+06	1.89733e+06	1.90554e+06	1.95225e+06	1.92681e+06	1.96395e+06	1.96397e+06	1.99829e+06	2.1077e+06	2.12084e+06	2.055e+06	2.08488e+06	2.07635e+06	2.10165e+06	2.07745e+06	2.09508e+06	2.04664e+06	2.05642e+06	2.11858e+06	2.11253e+06	2.10597e+06	2.08712e+06	2.09722e+06	2.07382e+06	2.13261e+06	2.10616e+06	2.18325e+06
50	2211607	2279824	2.16957e+06	2.22295e+06	2.03894e+06	2.08932e+06	1.99143e+06	2.04653e+06	1.98624e+06	2.03253e+06	2.02176e+06	2.06822e+06	2.13319e+06	2.17517e+06	2.09067e+06	2.15178e+06	1.97145e+06	2.02979e+06	1.87743e+06	1.9409e+06	1.84968e+06	1.90172e+06	1.91223e+06	1.95109e+06	1.84706e+06	1.89246e+06	1.89733e+06	1.94723e+06	1.9185e+06	1.9589e+06	1.95551e+06	1.99316e+06	2.09946e+06	2.11581e+06	2.04696e+06	2.07994e+06	2.06823e+06	2.09667e+06	2.06933e+06	2.09012e+06	2.03863e+06	2.05155e+06	2.1103e+06	2.10752e+06	2.09774e+06	2.08217e+06	2.08902e+06	2.06891e+06	2.12427e+06
51	2205405	2283261	2.20059e+06	2.27296e+06	2.15877e+06	2.21626e+06	2.02879e+06	2.08303e+06	1.98151e+06	2.04037e+06	1.97634e+06	2.02641e+06	2.01169e+06	2.062e+06	2.12359e+06	2.16917e+06	2.08126e+06	2.14584e+06	1.96258e+06	2.02418e+06	1.86898e+06	1.93554e+06	1.84135e+06	1.89647e+06	1.90363e+06	1.9457e+06	1.83875e+06	1.88723e+06	1.88879e+06	1.94186e+06	1.90987e+06	1.95349e+06	1.94671e+06	1.98766e+06	2.09087e+06	2.11042e+06	2.03859e+06	2.07464e+06	2.05977e+06	2.09133e+06	2.06087e+06	2.08479e+06	2.03029e+06	2.04631e+06	2.10167e+06	2.10215e+06	2.08916e+06	2.07686e+06	2.08047e+06
52	2198124	2282051	2.1938e+06	2.27582e+06	2.18902e+06	2.26555e+06	2.14741e+06	2.20904e+06	2.01812e+06	2.07624e+06	1.97109e+06	2.03372e+06	1.96595e+06	2.01981e+06	2.00111e+06	2.05527e+06	2.1135e+06	2.16268e+06	2.07138e+06	2.13942e+06	1.95326e+06	2.01813e+06	1.8601e+06	1.92976e+06	1.83261e+06	1.8908e+06	1.89459e+06	1.93989e+06	1.83001e+06	1.88159e+06	1.87982e+06	1.93605e+06	1.9008e+06	1.94765e+06	1.93746e+06	1.98171e+06	2.08184e+06	2.10459e+06	2.02978e+06	2.06891e+06	2.05087e+06	2.08555e+06	2.05196e+06	2.07904e+06	2.02152e+06	2.04067e+06	2.09259e+06	2.09635e+06	2.08013e+06
53	2219617	2316131	2.18579e+06	2.27395e+06	2.1815e+06	2.26774e+06	2.17674e+06	2.25751e+06	2.13537e+06	2.20119e+06	2.00679e+06	2.06887e+06	1.96003e+06	2.0265e+06	1.95492e+06	2.01264e+06	1.98988e+06	2.04798e+06	2.10279e+06	2.15563e+06	2.06087e+06	2.13245e+06	1.94336e+06	2.01155e+06	1.85067e+06	1.92347e+06	1.82332e+06	1.88464e+06	1.88498e+06	1.93356e+06	1.82073e+06	1.87546e+06	1.87029e+06	1.92974e+06	1.89116e+06	1.9413e+06	1.92764e+06	1.97525e+06	2.07224e+06	2.09826e+06	2.02043e+06	2.06268e+06	2.04142e+06	2.07928e+06	2.0425e+06	2.07278e+06	2.0122e+06	2.03452e+06	2.08294e+06
54	2242828	2331961	2.20621e+06	2.30712e+06	2.17259e+06	2.2651e+06	2.16832e+06	2.25892e+06	2.16359e+06	2.24873e+06	2.12247e+06	2.19263e+06	1.99467e+06	2.06082e+06	1.94819e+06	2.01861e+06	1.94311e+06	2.00481e+06	1.97786e+06	2.04001e+06	2.09131e+06	2.14794e+06	2.04962e+06	2.12483e+06	1.93275e+06	2.00437e+06	1.84057e+06	1.9166e+06	1.81336e+06	1.87791e+06	1.87469e+06	1.92666e+06	1.81079e+06	1.86876e+06	1.86008e+06	1.92285e+06	1.88084e+06	1.93437e+06	1.91711e+06	1.9682e+06	2.06192e+06	2.09133e+06	2.01036e+06	2.05588e+06	2.03125e+06	2.07242e+06	2.03233e+06	2.06594e+06	2.00218e+06
55	2158258	2263367	2.22818e+06	2.322e+06	2.1918e+06	2.29727e+06	2.1584e+06	2.25543e+06	2.15416e+06	2.24927e+06	2.14946e+06	2.23913e+06	2.10861e+06	2.18327e+06	1.98165e+06	2.05202e+06	1.93547e+06	2.00999e+06	1.93042e+06	1.99625e+06	1.96495e+06	2.0313e+06	2.07893e+06	2.1395e+06	2.03749e+06	2.11648e+06	1.92131e+06	1.99649e+06	1.82967e+06	1.90907e+06	1.80263e+06	1.87053e+06	1.86359e+06	1.91909e+06	1.80007e+06	1.86142e+06	1.84907e+06	1.91529e+06	1.8697e+06	1.92677e+06	1.90576e+06	1.96047e+06	2.05079e+06	2.08374e+06	1.99951e+06	2.04841e+06	2.02028e+06	2.06489e+06	2.02136e+06
56	2140722	2254749	2.14099e+06	2.25173e+06	2.21241e+06	2.31111e+06	2.17629e+06	2.2865e+06	2.14312e+06	2.24485e+06	2.13891e+06	2.23872e+06	2.13424e+06	2.22862e+06	2.09368e+06	2.17303e+06	1.96762e+06	2.0424e+06	1.92177e+06	2.00057e+06	1.91676e+06	1.98688e+06	1.95103e+06	2.02177e+06	2.06556e+06	2.13025e+06	2.02439e+06	2.10734e+06	1.90895e+06	1.98787e+06	1.81791e+06	1.90082e+06	1.79104e+06	1.86245e+06	1.85161e+06	1.9108e+06	1.7885e+06	1.85338e+06	1.83718e+06	1.90702e+06	1.85768e+06	1.91845e+06	1.89351e+06	1.952e+06	2.03875e+06	2.07541e+06	1.98777e+06	2.04022e+06	2.00842e+06
57	2110149	2237030	2.12227e+06	2.24205e+06	2.12254e+06	2.23906e+06	2.19544e+06	2.29921e+06	2.15959e+06	2.27472e+06	2.12668e+06	2.23329e+06	2.12251e+06	2.22719e+06	2.11787e+06	2.21715e+06	2.07762e+06	2.16184e+06	1.95253e+06	2.03188e+06	1.90703e+06	1.99027e+06	1.90205e+06	1.97665e+06	1.93607e+06	2.01136e+06	2.05116e+06	2.12016e+06	2.01028e+06	2.09735e+06	1.89565e+06	1.97845e+06	1.80524e+06	1.89181e+06	1.77855e+06	1.85362e+06	1.8387e+06	1.90174e+06	1.77603e+06	1.84459e+06	1.82437e+06	1.89798e+06	1.84473e+06	1.90935e+06	1.88031e+06	1.94274e+06	2.02576e+06	2.06629e+06	1.97511e+06
58	2027959	2163798	2.09055e+06	2.22327e+06	2.10255e+06	2.22827e+06	2.10282e+06	2.22529e+06	2.17719e+06	2.28624e+06	2.14165e+06	2.26189e+06	2.10901e+06	2.2207e+06	2.10487e+06	2.21463e+06	2.10027e+06	2.20464e+06	2.06036e+06	2.14965e+06	1.9363e+06	2.02042e+06	1.89118e+06	1.97904e+06	1.88625e+06	1.9655e+06	1.91998e+06	2.00002e+06	2.03568e+06	2.10915e+06	1.9951e+06	2.08647e+06	1.88133e+06	1.96818e+06	1.79161e+06	1.88199e+06	1.76512e+06	1.844e+06	1.82482e+06	1.89187e+06	1.76262e+06	1.83502e+06	1.8106e+06	1.88813e+06	1.8308e+06	1.89944e+06	1.86611e+06	1.93266e+06	2.01176e+06
59	2006900	2148517	2.00762e+06	2.14926e+06	2.06958e+06	2.20833e+06	2.08146e+06	2.21329e+06	2.08173e+06	2.21033e+06	2.1576e+06	2.27216e+06	2.12237e+06	2.24796e+06	2.09003e+06	2.20702e+06	2.08592e+06	2.20099e+06	2.08137e+06	2.19106e+06	2.04181e+06	2.1364e+06	1.91887e+06	2.00797e+06	1.87416e+06	1.96685e+06	1.86927e+06	1.9534e+06	1.9027e+06	1.9877e+06	2.019e+06	2.09719e+06	1.97876e+06	2.07464e+06	1.86593e+06	1.95702e+06	1.77693e+06	1.87132e+06	1.75067e+06	1.83355e+06	1.80988e+06	1.88114e+06	1.74819e+06	1.82461e+06	1.79577e+06	1.87742e+06	1.81581e+06	1.88867e+06	1.85083e+06
60	1914009	2071358	1.98511e+06	2.13275e+06	1.98582e+06	2.13348e+06	2.0471e+06	2.19212e+06	2.05886e+06	2.19705e+06	2.05912e+06	2.19411e+06	2.13652e+06	2.25687e+06	2.10164e+06	2.23283e+06	2.06961e+06	2.19216e+06	2.06554e+06	2.18618e+06	2.06104e+06	2.17632e+06	2.02186e+06	2.12203e+06	1.90013e+06	1.99446e+06	1.85585e+06	1.95361e+06	1.85101e+06	1.94025e+06	1.88411e+06	1.97432e+06	2.00106e+06	2.08421e+06	1.96117e+06	2.06179e+06	1.84934e+06	1.9449e+06	1.76114e+06	1.85974e+06	1.7351e+06	1.8222e+06	1.79379e+06	1.8695e+06	1.73265e+06	1.81332e+06	1.7798e+06	1.8658e+06	1.79967e+06
61	1837080	1997348	1.89144e+06	2.0547e+06	1.9617e+06	2.1156e+06	1.9624e+06	2.11633e+06	2.02297e+06	2.1745e+06	2.03459e+06	2.17938e+06	2.03484e+06	2.17647e+06	2.11379e+06	2.24024e+06	2.07928e+06	2.21637e+06	2.04759e+06	2.17601e+06	2.04357e+06	2.17006e+06	2.03911e+06	2.16028e+06	2.00035e+06	2.10639e+06	1.87991e+06	1.97976e+06	1.8361e+06	1.93921e+06	1.83131e+06	1.92595e+06	1.86406e+06	1.95977e+06	1.98167e+06	2.07008e+06	1.94217e+06	2.04781e+06	1.83142e+06	1.93172e+06	1.74407e+06	1.84713e+06	1.71829e+06	1.80984e+06	1.7764e+06	1.85682e+06	1.71586e+06	1.80102e+06	1.76256e+06
62	1763504	1922318	1.81351e+06	1.97977e+06	1.86718e+06	2.03662e+06	1.93653e+06	2.09698e+06	1.93723e+06	2.0977e+06	1.99701e+06	2.15536e+06	2.00848e+06	2.1602e+06	2.00874e+06	2.15731e+06	2.08925e+06	2.22213e+06	2.05514e+06	2.19846e+06	2.02382e+06	2.15843e+06	2.01984e+06	2.15253e+06	2.01543e+06	2.14282e+06	1.97713e+06	2.08937e+06	1.85808e+06	1.96376e+06	1.81478e+06	1.92355e+06	1.81005e+06	1.91039e+06	1.84242e+06	1.94393e+06	1.96068e+06	2.0547e+06	1.9216e+06	2.0326e+06	1.81202e+06	1.91737e+06	1.7256e+06	1.8334e+06	1.70009e+06	1.7964e+06	1.75759e+06	1.84303e+06	1.69769e+06
63	1701827	1870552	1.73885e+06	1.90379e+06	1.78816e+06	1.96069e+06	1.84107e+06	2.01699e+06	1.90946e+06	2.07677e+06	1.91014e+06	2.07748e+06	1.96909e+06	2.13458e+06	1.9804e+06	2.13938e+06	1.98065e+06	2.13652e+06	2.06269e+06	2.20242e+06	2.02901e+06	2.17896e+06	1.99809e+06	2.13928e+06	1.99417e+06	2.13344e+06	1.98982e+06	2.12381e+06	1.952e+06	2.07083e+06	1.83447e+06	1.94635e+06	1.79172e+06	1.90648e+06	1.78705e+06	1.89344e+06	1.81901e+06	1.92669e+06	1.93788e+06	2.03789e+06	1.89925e+06	2.01597e+06	1.79095e+06	1.90168e+06	1.70553e+06	1.81841e+06	1.68032e+06	1.7817e+06	1.73715e+06
64	1661474	1826662	1.67584e+06	1.85082e+06	1.7123e+06	1.8837e+06	1.76085e+06	1.94e+06	1.81296e+06	1.99571e+06	1.8803e+06	2.05486e+06	1.88098e+06	2.05557e+06	1.93903e+06	2.11206e+06	1.95016e+06	2.11681e+06	1.95041e+06	2.11398e+06	2.03396e+06	2.18099e+06	2.00075e+06	2.15776e+06	1.97026e+06	2.11847e+06	1.96639e+06	2.11268e+06	1.9621e+06	2.10315e+06	1.92481e+06	2.05068e+06	1.80891e+06	1.92741e+06	1.76676e+06	1.88793e+06	1.76215e+06	1.87502e+06	1.79367e+06	1.90794e+06	1.91309e+06	2.01955e+06	1.87496e+06	1.99783e+06	1.76804e+06	1.88457e+06	1.68372e+06	1.80204e+06	1.65883e+06
65	1607688	1776761	1.63374e+06	1.80553e+06	1.64787e+06	1.8294e+06	1.68372e+06	1.86191e+06	1.73146e+06	1.91756e+06	1.7827e+06	1.97262e+06	1.84892e+06	2.03108e+06	1.84958e+06	2.03178e+06	1.90666e+06	2.08763e+06	1.91761e+06	2.09232e+06	1.91786e+06	2.08952e+06	2.00286e+06	2.15766e+06	1.97016e+06	2.13467e+06	1.94014e+06	2.0958e+06	1.93632e+06	2.09007e+06	1.9321e+06	2.08065e+06	1.89538e+06	2.02874e+06	1.78125e+06	1.90678e+06	1.73975e+06	1.86773e+06	1.73521e+06	1.85496e+06	1.76624e+06	1.88753e+06	1.88614e+06	1.9995e+06	1.84854e+06	1.97799e+06	1.74313e+06	1.86585e+06	1.66e+06
66	1589127	1758649	1.5752e+06	1.75263e+06	1.60393e+06	1.78263e+06	1.6178e+06	1.80621e+06	1.65299e+06	1.8383e+06	1.69986e+06	1.89324e+06	1.75017e+06	1.94761e+06	1.81518e+06	2.00533e+06	1.81583e+06	2.00602e+06	1.87187e+06	2.06116e+06	1.88262e+06	2.06579e+06	1.88286e+06	2.06302e+06	1.96929e+06	2.13231e+06	1.93714e+06	2.10959e+06	1.90762e+06	2.07117e+06	1.90387e+06	2.06552e+06	1.89972e+06	2.0562e+06	1.86361e+06	2.0049e+06	1.7514e+06	1.88438e+06	1.71059e+06	1.84579e+06	1.70613e+06	1.83316e+06	1.73664e+06	1.86535e+06	1.85694e+06	1.97766e+06	1.81992e+06	1.95639e+06	1.71615e+06
67	1653257	1832245	1.55431e+06	1.73257e+06	1.54068e+06	1.72664e+06	1.57203e+06	1.75796e+06	1.58562e+06	1.78121e+06	1.62011e+06	1.81286e+06	1.66605e+06	1.86704e+06	1.71536e+06	1.92065e+06	1.77907e+06	1.97757e+06	1.77971e+06	1.97826e+06	1.83464e+06	2.03263e+06	1.84517e+06	2.0372e+06	1.84541e+06	2.03447e+06	1.93325e+06	2.10493e+06	1.90169e+06	2.08251e+06	1.87271e+06	2.04458e+06	1.86903e+06	2.03899e+06	1.86495e+06	2.0298e+06	1.82951e+06	1.97916e+06	1.71935e+06	1.86018e+06	1.67928e+06	1.82209e+06	1.67491e+06	1.80962e+06	1.70486e+06	1.8414e+06	1.8255e+06	1.95403e+06	1.78911e+06
68	1211480	1361047	1.61406e+06	1.80267e+06	1.51746e+06	1.7046e+06	1.50415e+06	1.69877e+06	1.53807e+06	1.7315e+06	1.55137e+06	1.7544e+06	1.58512e+06	1.78557e+06	1.63007e+06	1.83894e+06	1.6783e+06	1.89175e+06	1.74065e+06	1.94781e+06	1.74127e+06	1.94848e+06	1.79501e+06	2.00204e+06	1.80532e+06	2.00654e+06	1.80554e+06	2.00385e+06	1.89478e+06	2.07552e+06	1.86385e+06	2.05341e+06	1.83544e+06	2.01602e+06	1.83184e+06	2.01051e+06	1.82784e+06	2.00144e+06	1.7931e+06	1.95151e+06	1.68514e+06	1.8342e+06	1.64587e+06	1.79663e+06	1.64157e+06	1.78434e+06	1.67093e+06	1.81568e+06	1.79187e+06
69	1187554	1347458	1.18042e+06	1.33719e+06	1.57267e+06	1.77107e+06	1.47855e+06	1.67472e+06	1.46559e+06	1.66899e+06	1.50206e+06	1.70323e+06	1.51505e+06	1.72575e+06	1.54801e+06	1.75641e+06	1.59191e+06	1.80891e+06	1.63902e+06	1.86085e+06	1.6999e+06	1.916e+06	1.70051e+06	1.91666e+06	1.75299e+06	1.96935e+06	1.76305e+06	1.97377e+06	1.76328e+06	1.97113e+06	1.85389e+06	2.04408e+06	1.82362e+06	2.0223e+06	1.79583e+06	1.98547e+06	1.79231e+06	1.98005e+06	1.78839e+06	1.97112e+06	1.7544e+06	1.92195e+06	1.64877e+06	1.80641e+06	1.61035e+06	1.76941e+06	1.60615e+06	1.75731e+06	1.63487e+06
70	1149247	1317238	1.15448e+06	1.32169e+06	1.14754e+06	1.31162e+06	1.52887e+06	1.73721e+06	1.43737e+06	1.6427e+06	1.42477e+06	1.63708e+06	1.46379e+06	1.67293e+06	1.47645e+06	1.69505e+06	1.50857e+06	1.72517e+06	1.55135e+06	1.77673e+06	1.59725e+06	1.82775e+06	1.65658e+06	1.88192e+06	1.65718e+06	1.88257e+06	1.70832e+06	1.93431e+06	1.71813e+06	1.93866e+06	1.71835e+06	1.93606e+06	1.81033e+06	2.01033e+06	1.78077e+06	1.98892e+06	1.75363e+06	1.95269e+06	1.75019e+06	1.94736e+06	1.74637e+06	1.93858e+06	1.71318e+06	1.89022e+06	1.61002e+06	1.77659e+06	1.57251e+06	1.7402e+06	1.56841e+06
71	1169356	1350392	1.11442e+06	1.28971e+06	1.1195e+06	1.29407e+06	1.11277e+06	1.28421e+06	1.48255e+06	1.7009e+06	1.39382e+06	1.60837e+06	1.3816e+06	1.60287e+06	1.42316e+06	1.64046e+06	1.43546e+06	1.66215e+06	1.46669e+06	1.69168e+06	1.50828e+06	1.74224e+06	1.55291e+06	1.79227e+06	1.6106e+06	1.84539e+06	1.61117e+06	1.84603e+06	1.6609e+06	1.89677e+06	1.67044e+06	1.90103e+06	1.67065e+06	1.89848e+06	1.76396e+06	1.97412e+06	1.73516e+06	1.95309e+06	1.70872e+06	1.91753e+06	1.70536e+06	1.91229e+06	1.70164e+06	1.90366e+06	1.6693e+06	1.85617e+06	1.56879e+06	1.74459e+06	1.53223e+06
72	1010896	1183338	1.13099e+06	1.3197e+06	1.07786e+06	1.26039e+06	1.08277e+06	1.26466e+06	1.07626e+06	1.25502e+06	1.43391e+06	1.66224e+06	1.34809e+06	1.57181e+06	1.33627e+06	1.56643e+06	1.38033e+06	1.60586e+06	1.39227e+06	1.6271e+06	1.42256e+06	1.656e+06	1.4629e+06	1.7055e+06	1.50619e+06	1.75447e+06	1.56213e+06	1.80647e+06	1.56269e+06	1.80709e+06	1.61092e+06	1.85676e+06	1.62017e+06	1.86093e+06	1.62038e+06	1.85845e+06	1.715e+06	1.93551e+06	1.687e+06	1.91489e+06	1.66129e+06	1.88002e+06	1.65802e+06	1.87488e+06	1.65441e+06	1.86643e+06	1.62296e+06	1.81987e+06	1.52524e+06
73	913008	1089183	975181	1.15422e+06	1.09103e+06	1.28722e+06	1.03978e+06	1.22937e+06	1.04451e+06	1.23353e+06	1.03824e+06	1.22413e+06	1.38325e+06	1.62133e+06	1.30046e+06	1.53313e+06	1.28906e+06	1.52788e+06	1.3356e+06	1.56925e+06	1.34715e+06	1.59e+06	1.37645e+06	1.61825e+06	1.41548e+06	1.66661e+06	1.45737e+06	1.71447e+06	1.5115e+06	1.76528e+06	1.51205e+06	1.76589e+06	1.55871e+06	1.81443e+06	1.56766e+06	1.81851e+06	1.56786e+06	1.81607e+06	1.66372e+06	1.89461e+06	1.63655e+06	1.87443e+06	1.61161e+06	1.84029e+06	1.60845e+06	1.83527e+06	1.60494e+06	1.82699e+06	1.57443e+06
74	857432	1032934	878323	1.0602e+06	938134	1.1235e+06	1.04958e+06	1.25297e+06	1.00028e+06	1.19666e+06	1.00483e+06	1.20071e+06	998795	1.19156e+06	1.3307e+06	1.57819e+06	1.25106e+06	1.49233e+06	1.24009e+06	1.48723e+06	1.28904e+06	1.53061e+06	1.30018e+06	1.55085e+06	1.32847e+06	1.57841e+06	1.36614e+06	1.62558e+06	1.40657e+06	1.67226e+06	1.45881e+06	1.72182e+06	1.45934e+06	1.72242e+06	1.50437e+06	1.76976e+06	1.51301e+06	1.77373e+06	1.51321e+06	1.77136e+06	1.61019e+06	1.8514e+06	1.58391e+06	1.83167e+06	1.55977e+06	1.79832e+06	1.5567e+06	1.7934e+06	1.55331e+06
75	803434	971263	822209	1.00303e+06	842241	1.02951e+06	899595	1.09098e+06	1.00647e+06	1.21669e+06	959187	1.16202e+06	963555	1.16595e+06	957765	1.15706e+06	1.27603e+06	1.5325e+06	1.19966e+06	1.44913e+06	1.18915e+06	1.44417e+06	1.24039e+06	1.48962e+06	1.25112e+06	1.50932e+06	1.27833e+06	1.53614e+06	1.31458e+06	1.58205e+06	1.35348e+06	1.62748e+06	1.40376e+06	1.67571e+06	1.40426e+06	1.67629e+06	1.4476e+06	1.72236e+06	1.45591e+06	1.72623e+06	1.4561e+06	1.72392e+06	1.55408e+06	1.80544e+06	1.52871e+06	1.78621e+06	1.50541e+06	1.75368e+06	1.50245e+06
76	758378	936270	764050	938531	785464	971255	804602	996892	859392	1.05641e+06	961487	1.17815e+06	916321	1.1252e+06	920494	1.12901e+06	914962	1.12041e+06	1.21901e+06	1.48395e+06	1.14605e+06	1.40322e+06	1.136e+06	1.39842e+06	1.1894e+06	1.44596e+06	1.19968e+06	1.46508e+06	1.22578e+06	1.49111e+06	1.26054e+06	1.53568e+06	1.29784e+06	1.57978e+06	1.34605e+06	1.6266e+06	1.34653e+06	1.62716e+06	1.38809e+06	1.67188e+06	1.39606e+06	1.67564e+06	1.39624e+06	1.6734e+06	1.49502e+06	1.75637e+06	1.47062e+06	1.73766e+06	1.44821e+06
77	689822	867417	717941	901562	723311	903740	747196	937581	765401	962330	817523	1.01979e+06	914644	1.1373e+06	871678	1.08619e+06	875647	1.08987e+06	870385	1.08156e+06	1.15962e+06	1.4325e+06	1.09021e+06	1.35457e+06	1.08066e+06	1.34994e+06	1.1361e+06	1.39966e+06	1.14592e+06	1.41817e+06	1.17085e+06	1.44337e+06	1.20405e+06	1.48651e+06	1.23968e+06	1.52919e+06	1.28573e+06	1.57451e+06	1.28619e+06	1.57506e+06	1.32589e+06	1.61835e+06	1.3335e+06	1.62198e+06	1.33367e+06	1.61981e+06	1.43313e+06	1.70428e+06	1.40973e+06
78	649209	832296	649702	832044	676186	864797	681243	866886	707468	902037	724705	925848	774055	981129	866012	1.09419e+06	825331	1.04502e+06	829089	1.04855e+06	824107	1.04056e+06	1.09796e+06	1.3782e+06	1.03225e+06	1.30322e+06	1.0232e+06	1.29876e+06	1.08064e+06	1.35083e+06	1.08998e+06	1.36869e+06	1.11369e+06	1.39301e+06	1.14527e+06	1.43464e+06	1.17916e+06	1.47584e+06	1.22296e+06	1.51958e+06	1.2234e+06	1.5201e+06	1.26116e+06	1.56188e+06	1.2684e+06	1.56539e+06	1.26856e+06	1.5633e+06	1.36858e+06
79	610723	803512	607900	794918	608361	794677	633160	825959	637895	827954	666343	864621	682578	887444	729059	940431	815671	1.0488e+06	777354	1.00167e+06	780894	1.00506e+06	776202	997397	1.03414e+06	1.32103e+06	972242	1.24916e+06	963720	1.24489e+06	1.02305e+06	1.29944e+06	1.0319e+06	1.31663e+06	1.05434e+06	1.34002e+06	1.08424e+06	1.38007e+06	1.11633e+06	1.4197e+06	1.15779e+06	1.46177e+06	1.15821e+06	1.46228e+06	1.19395e+06	1.50247e+06	1.20081e+06	1.50584e+06	1.20096e+06
80	540032	724040	568107	763618	565481	755450	565910	755221	588978	784950	593383	786846	623903	825186	639104	846968	682626	897538	763721	1.00096e+06	727845	955983	731159	959217	726765	951906	968272	1.26078e+06	910320	1.19219e+06	902340	1.18811e+06	963436	1.24528e+06	971766	1.26175e+06	992907	1.28417e+06	1.02106e+06	1.32255e+06	1.05128e+06	1.36053e+06	1.09033e+06	1.40085e+06	1.09072e+06	1.40133e+06	1.12438e+06	1.43985e+06	1.13084e+06
81	511090	704919	498606	684203	524527	721603	522103	713885	522499	713669	543798	741762	547865	743554	580211	783604	594348	804289	634821	852311	710237	950526	676874	907811	679956	910882	675870	903940	900464	1.19725e+06	846571	1.13211e+06	839150	1.12824e+06	901718	1.18801e+06	909515	1.20372e+06	929302	1.22511e+06	955653	1.26172e+06	983933	1.29795e+06	1.02048e+06	1.33642e+06	1.02085e+06	1.33688e+06	1.05235e+06
82	476976	676658	467888	661961	456459	642508	480189	677629	477969	670381	478332	670178	497830	696559	501554	698241	535309	739840	548351	759369	585692	804710	655272	897439	624490	857110	627334	860009	623564	853455	830777	1.13038e+06	781055	1.06888e+06	774208	1.06523e+06	837696	1.12729e+06	844940	1.1422e+06	863321	1.16249e+06	887802	1.19724e+06	914074	1.23162e+06	948027	1.26812e+06	948366
83	442449	648016	432446	631017	424206	617312	413844	599171	435359	631923	433346	625164	433675	624974	451353	649576	454729	651145	489283	693881	501204	712197	535335	754721	598932	841690	570797	803866	573396	806586	569950	800438	759346	1.06016e+06	713899	1.00249e+06	707641	999056	771259	1.06283e+06	777927	1.07689e+06	794851	1.09602e+06	817390	1.12878e+06	841578	1.16119e+06	872839
84	411265	624921	396757	599570	387787	583843	380398	571162	371106	554377	390399	584680	388594	578426	388889	578251	404742	601014	407769	602465	442439	645802	453219	662849	484082	702427	541590	783369	516149	748166	518499	750697	515383	744976	686647	986702	645551	933024	639892	929832	702701	994567	708777	1.00772e+06	724197	1.02562e+06	744732	1.05628e+06	766770
85			364282	573034	351432	549788	343486	535366	336941	523738	328711	508347	345800	536134	344201	530400	344463	530239	358504	551112	361185	552443	395306	595804	404937	611531	432512	648045	483895	722721	461163	690243	463263	692578	460480	687300	613498	910311	576780	860789	571724	857844	632818	922749	638290	934952	652175	951563	670669
86					318310	520091	307081	498993	300138	485904	294419	475350	287228	461381	302160	486601	300763	481396	300992	481250	313261	500194	315604	501403	348589	544261	357082	558628	381398	591982	426708	660198	406663	630530	408515	632663	406060	627841	540995	831560	508616	786322	504158	783632	562727	847970	567593	859183	579941
87							274036	466584	264369	447657	258392	435914	253468	426446	247277	413914	260133	436539	258930	431870	259127	431739	269689	448734	271706	449818	303074	491707	310458	504687	331599	534821	370993	596450	353565	569646	355175	571573	353041	567217	470357	751265	442206	710395	438330	707964	493708	771093	497977
88									232152	413160	223963	396400	218899	386002	214728	377618	209483	366521	220374	386556	219355	382421	219522	382305	228470	397354	230179	398314	259543	438829	265867	450413	283971	477306	317707	532307	302782	508386	304161	510106	302334	506218	402800	670474	378692	633999	375373	631830	427028
89											193281	360598	186463	345970	182247	336895	178774	329577	174408	319892	183474	337378	182626	333769	182765	333668	190215	346803	191638	347641	218699	386407	224027	396606	239283	420287	267709	468718	255134	447655	256295	449169	254755	445746	339411	590379	319097	558261	316300
90													157932	309754	152360	297188	148916	289392	146078	283107	142510	274787	149919	289808	149226	286708	149339	286621	155427	297904	156589	298623	181115	335277	185528	344127	198162	364675	221704	406697	211289	388421	212251	389735	210976	386765	281083	512260	264261
91															126473	261488	122012	250880	119253	244299	116981	238993	114124	231970	120056	244650	119502	242033	119592	241960	124467	251484	125398	252092	147227	286280	150814	293837	161084	311381	180221	347262	171755	331657	172537	332779	171500	330243	228490
92																	99107	216601	95610.9	207814	93449.2	202363	91668.6	197968	89429.5	192150	94078.7	202653	93643.8	200486	93714.9	200425	97535	208315	98264.4	208818	117303	240200	120161	246541	128344	261261	143591	291367	136845	278274	137469	279215	136643
93																			75869.3	175772	73193	168641	71538.1	164217	70175	160651	68460.9	155930	72020	164453	71687.1	162694	71741.5	162645	74666	169047	75224.4	169456	91460	197735	93688.4	202955	100068	215073	111956	239856	106697	229078	107183
94																					56638	139501	54640	133842	53404.7	130331	52387.1	127500	51107.5	123754	53764.4	130518	53515.9	129122	53556.5	129083	55739.6	134164	56156.5	134488	69660.5	159440	71357.8	163649	76217	173420	85271.5	193403	81265.8
95																							41223.4	108225	39769.2	103835	38870	101111	38129.4	98914.9	37198.1	96008	39131.9	101256	38951	100173	38980.6	100143	40569.5	104085	40872.9	104336	51821.9	125871	53084.5	129194	56699.3	136908	63435.2
96																									29260.4	82060.5	28228.2	78731.6	27590	76666.4	27064.3	75001.2	26403.2	72797.1	27775.8	76776.4	27647.4	75955.2	27668.4	75932.1	28796.3	78921.2	29011.6	79111.8	37664.6	97281	38582.3	99848.8	41209.7
97																											20269.5	60829.8	19554.5	58362.2	19112.4	56831.2	18748.2	55596.9	18290.3	53963	19241.1	56912.8	19152.2	56304	19166.7	56287	19948	58502.7	20097.2	58644	26766	73627.1	27418.1
98																													13722.1	44119.3	13238	42329.5	12938.7	41219.1	12692.2	40323.9	12382.2	39138.9	13025.9	41278.3	12965.7	40836.8	12975.5	40824.4	13504.4	42431.4	13605.4	42533.9	18621.6
99																															9096.08	31352.9	8775.21	30081	8576.81	29292	8413.39	28655.8	8207.88	27813.6	8634.58	29334	8594.67	29020.2	8601.2	29011.4	8951.81	30153.5	9018.76
100																																	5895.81	21796.2	5687.83	20912	5559.23	20363.5	5453.3	19921.2	5320.1	19335.8	5596.68	20392.7	5570.81	20174.6	5575.04	20168.5	5802.29
101																																			3730.87	14797.7	3599.26	14197.4	3517.88	13825	3450.85	13524.7	3366.56	13127.2	3541.58	13844.8	3525.21	13696.7	3527.88
102																																					2300.98	9792.66	2219.81	9395.41	2169.62	9148.95	2128.28	8950.24	2076.29	8687.22	2184.23	9162.08	2174.14
103																																							1380.56	6303.44	1331.86	6047.73	1301.75	5889.09	1276.95	5761.18	1245.75	5591.87	1310.52
104																																									804.15	3937.32	775.783	3777.59	758.243	3678.5	743.795	3598.61	725.627
105																																											453.701	2380.3	437.697	2283.74	427.801	2223.84	419.649
106																																													247.322	1388.62	238.597	1332.29	233.203
107																																															129.891	779.1	125.309
108																																																	65.5118
109
110
111
112
113
114
115
116
117
118
119
[truncated: 45 more columns]
