# Supplementary material for: A modelling approach to estimate the prevalence of treatment-resistant schizophrenia in the United States
Source: PLoS One. 2020 Jun 4;15(6):e0234121. doi: 10.1371/journal.pone.0234121 (PMC7272089; doi:10.1371/journal.pone.0234121)
Supplement: S1 File — (ZIP) [file pone.0234121.s001.zip › S5_incidence_thorup.xlsx]

## Sheet: Sheet1
age	male	female
15	10.5	10
16	17.5	15
17	27.5	20
18	43.5	25
19	62.5	34.5
20	78.5	39.5
21	80.5	41
22	84	42.5
23	79.5	41.5
24	75.5	39.5
25	72.5	38
26	70.5	36.5
27	67.5	34.5
28	64.5	33
29	60	32
30	55	31.5
31	53	31
32	51.5	31
33	50.5	30.5
34	49.5	30
35	45	29
36	40	28.5
37	38	28
38	35.5	27.5
39	34.5	26.5
40	32.5	26
41	29.5	25.5
42	26.5	25
43	25.5	22.5
44	25	19.5
45	20.5	20.5
46	18	21.5
47	18.5	18.5
48	17.5	13.5
49	17	17
50	16.5	22.5
51	15.5	21.5
52	15	20.5
53	14.5	20
54	13.5	19
55	13.5	18
56	13.5	16.5
57	11.5	16
58	10	15.5
59	10	15
60	9.5	13
61	9.5	14
62	9	14.5
63	8	14
64	6.5	13
65	7.5	15
66	9	18.5
67	5.5	13
68	4	9
69	3.5	10
70	3	11.5
