# Supplementary material for: A modelling approach to estimate the prevalence of treatment-resistant schizophrenia in the United States
Source: PLoS One. 2020 Jun 4;15(6):e0234121. doi: 10.1371/journal.pone.0234121 (PMC7272089; doi:10.1371/journal.pone.0234121)
Supplement: S1 File — (ZIP) [file pone.0234121.s001.zip › S6_TRS_age_distribution_US.xlsx]

## Sheet: Sheet1
age	male_medicaid	female_medicaid	male_commercial	female_commercial
13-17	0.0225397	0.0224172	0.00880088	0.00860861
18-44	0.606349	0.540286	0.666267	0.434635
45-64	0.347302	0.389864	0.285229	0.447147
65-74	0.0215873	0.0386615	0.039704	0.10961
75+	0.00222222	0.00877193	0	0
total	1	1	1	1
