# Supplementary material for: A modelling approach to estimate the prevalence of treatment-resistant schizophrenia in the United States
Source: PLoS One. 2020 Jun 4;15(6):e0234121. doi: 10.1371/journal.pone.0234121 (PMC7272089; doi:10.1371/journal.pone.0234121)
Supplement: S1 File — (ZIP) [file pone.0234121.s001.zip › S7_TRS_proxy_incidence.xlsx]

## Sheet: Sheet1
Proxy	Incidence per 100 person years
Criterion 1	1.62
Criterion 2	2.77
Criterion 3	8.19
